# Supplementary material for: UGT2B17 and miR-224 contribute to hormone dependency trends in adenocarcinoma and squamous cell carcinoma of esophagus
Source: Biosci Rep. 2019 Jul 5;39(7):BSR20190472. doi: 10.1042/BSR20190472 (PMC6609598; doi:10.1042/BSR20190472)
Supplement: Supplementary file 1 [file bsr20190472_supp1.xlsx]

## Sheet: EA_Specific genes
Relation	markerNames	markerTypes	Authors	Title	PubYear	Journal	Volume	Issue	Pages	Sentence	searchKey
esophageal adenocarcinoma --+> ADIPOR2	ADIPOR2	Protein	Dalamaga,M.;Diakopoulos,K.N.;Mantzoros,C.S.;Mantzoros,C.S.	The role of adiponectin in cancer: A review of current evidence	2012	0	0	0	0	(268) showed that up-regulated AdipoR2 expression was associated with obesity and tumor stage in esophageal adenocarcinoma, suggesting that pathways involving adiponectin could affect tumor biology.	pmid/22547160
esophageal adenocarcinoma --+> AFAP1-AS1	AFAP1-AS1	Protein	Wu,W.;Bhagat,T.D.;Yang,X.;Song,J.H.;Cheng,Y.;Agarwal,R.;Abraham,J.M.;Ibrahim,S.;Bartenstein,M.;Hussain,Z.;Suzuki,M.;Yu,Y.;Chen,W.;Eng,C.;Greally,J.;Verma,A.;Meltzer,S.J.	Hypomethylation of Noncoding DNA Regions and Overexpression of the Long Noncoding RNA, AFAP1-AS1, in Barrett's Esophagus and Esophageal Adenocarcinoma	2013	0	0	0	0	AFAP1-AS1 expression was elevated relative to normal esophagus in the majority of Esophageal adenocarcinomas (15/20) and BEs (11/12) ( E).	pmid/23333711
esophageal adenocarcinoma --+> AFAP1-AS1	AFAP1-AS1	Protein	Wang,G.-Y.;Zhu,Y.-Y.;Zhang,Y.-Q.	The functional role of long non-coding RNA in digestive system carcinomas	2014	0	0	0	0	Recently, a study has shown that lncRNA AFAP1-AS1 was over-expressed in Barrett’s esophagus and esophageal adenocarcinoma .	pmid/25295496
esophageal adenocarcinoma --+> AFAP1-AS1	AFAP1-AS1	Protein	Deng,J.;Liang,Y.;Liu,C.;He,S.;Wang,S.	The up-regulation of long non-coding RNA AFAP1-AS1 is associated with the poor prognosis of NSCLC patients	2015	0	0	0	0	LncRNA AFAP1-AS1 had been found to be over-expressed in pancreatic ductal adenocarcinoma, Barrett's esophagus and esophageal adenocarcinoma .	pmid/26463625
esophageal adenocarcinoma ---| AKR1C2	AKR1C2	Protein	Breton,J.;Gage,M.C.;Hay,A.W.;Keen,J.N.;Wild,C.P.;Donnellan,C.;Findlay,J.B.;Hardie,L.J.	Proteomic screening of a cell line model of esophageal carcinogenesis identifies cathepsin D and aldo-keto reductase 1C2 and 1B10 dysregulation in Barrett's esophagus and esophageal adenocarcinoma.	2008	0	0	0	0	When compared with normal epithelium of NERD patients, (i) cathepsin D mRNA levels demonstrated a stepwise increase in expression (p<0.05) in erosive, metaplastic and Esophageal adenocarcinoma tissue; (ii) AKR1B10 expression increased (p<0.05) 3- and 9-fold in erosive and Barrett's epithelium, respectively; and (iii) AKR1C2 levels increased (p<0.05) in erosive and Barrett's epithelium, but were r…	pmid/18396902
esophageal adenocarcinoma ---| AKT1	AKT1	Protein	Sagatys,E.;Garrett,C.R.;Boulware,D.;Kelley,S.;Malafa,M.;Cheng,J.Q.;Sebti,S.;Coppola,D.	Activation of the serine/threonine protein kinase Akt during the progression of Barrett neoplasia.	2007	0	0	0	0	Approximately 80% of high-grade dysplasia and esophageal adenocarcinoma cases demonstrated strong to moderate Akt activity.	pmid/17640711
esophageal adenocarcinoma ---> AKT1	AKT1	Protein	Mauchley,D.;Meng,X.;Johnson,T.;Teitelbaum,J.;Babu,A.;Fullerton,D.A.;Weyant,M.J.	Heat shock protein 27: Induction by gastroduodenal reflux in vivo and augmentation of human esophageal mucosal cell growth in vitro	2010	0	0	0	0	Beales and coworkers found that the active phosphorylated form of AKT was upregulated in esophageal adenocarcinoma both in vitro and in vivo.	pmid/20304146
esophageal adenocarcinoma --+> ANXA6	ANXA6	Protein	Grewal,T.;Hoque,M.;Wahba,M.;Beevi,S.S.;Conway,J.R.W.;Timpson,P.;Reverter,M.;Enrich,C.;Rentero,C.	Annexin A6—A multifunctional scaffold in cell motility	2017	0	0	0	0	In fact, elevated AnxA6 levels in patient serum has recently been proposed as a marker for esophageal adenocarcinoma, an aggressive cancer type.52	pmid/28060548
esophageal adenocarcinoma ---> APC	APC	Protein	Bremner,C.G.;Bremner,R.M.	BARRETT'S ESOPHAGUS	1997	0	0	0	0	Furthermore, histopathologic phenotypic changes in the epithelium precede the development of carcinoma, and in particular identical APC gene alterations have been found in dysplastic epithelium and in adenocarcinoma of the esophagus.	doi/10.1016/S0039-6109(05)70608-3
esophageal adenocarcinoma ---> APC	APC	Protein	Beilstein,M.;Silberg,D.	Cellular and molecular mechanisms responsible for progression of Barrett's metaplasia to esophageal carcinoma	2002	0	0	0	0	These findings imply that Adenomatous polyposis coli gene mutations are an early event in the development of esophageal adenocarcinoma from Barrett's metaplasia. ß-Catenin is regulated by Adenomatous polyposis coli and is associated with E-cadherin.	doi/10.1016/S0889-8553(02)00013-4
esophageal adenocarcinoma ---> APC	APC	Protein	Beilstein,M.;Silberg,D.	Cellular and molecular mechanisms responsible for progression of Barrett's metaplasia to esophageal carcinoma	2003	0	0	0	0	These findings imply that Adenomatous polyposis coli gene mutations are an early event in the development of esophageal adenocarcinoma from Barrett's metaplasia. ß-Catenin is regulated by Adenomatous polyposis coli and is associated with E-cadherin.	doi/10.1016/S0889-8588(03)00010-8
esophageal adenocarcinoma ---> APC	APC	Protein	Fukui,S.;Watari,J.;Tomita,T.;Yamasaki,T.;Okugawa,T.;Kondo,T.;Kono,T.;Tozawa,K.;Ikehara,H.;Ohda,Y.;Oshima,T.;Fukui,H.;Das,K.M.;Miwa,H.	Localization of specialized intestinal metaplasia and the molecular alterations in Barrett esophagus in a Japanese population: an analysis of biopsy samples based on the "Seattle" biopsy protocol	2015	0	0	0	0	Among these DNA alterations, only adenomatous polyposis coli hypermethylation was an independent predictive marker for esophageal adenocarcinoma development it.	doi/10.1016/j.humpath.2015.12.013
esophageal adenocarcinoma ---> APC	APC	Protein	Choi,Y.W.;Heath,E.I.;Heitmiller,R.;Forastiere,A.A.;Wu,T.T.	Mutations in beta-catenin and APC genes are uncommon in esophageal and esophagogastric junction adenocarcinomas.	2000	0	0	0	0	Therefore, we examined adenomatous polyposis coli and ß-catenin mutations and studied their roles in tumorigenesis of esophageal adenocarcinoma.	pmid/11048797
esophageal adenocarcinoma ---> APC	APC	Protein	Brabender,J.;Usadel,H.;Danenberg,K.D.;Metzger,R.;Schneider,P.M.;Lord,R.V.;Wickramasinghe,K.;Lum,C.E.;Park,J.;Salonga,D.;Singer,J.;Sidransky,D.;Hölscher,A.H.;Meltzer,S.J.;Danenberg,P.V.	Adenomatous polyposis coli gene promoter hypermethylation in non-small cell lung cancer is associated with survival.	2001	0	0	0	0	In addition, we recently reported an association between hypermethylated adenomatous polyposis coli DNA in plasma and prognosis of patients with esophageal adenocarcinoma (Kawakami et al., 2000), suggesting hypermethylation of these genes as markers for biological aggressiveness in these diseases.	pmid/11429699
esophageal adenocarcinoma ---> APC	APC	Protein	Clément,G.;Bosman,F.T.;Fontolliet,C.;Benhattar,J.	Monoallelic methylation of the APC promoter is altered in normal gastric mucosa associated with neoplastic lesions.	2004	0	0	0	0	Our results indicate the following: (a) In normal gastric mucosa, the Adenomatous polyposis coli promoter shows monoallelic methylation, which is not due to imprinting but most likely due to allelic exclusion; (b) the excluded allele differs between foveolar and glandular epithelial cells; (c) the Adenomatous polyposis coli methylation pattern is frequently altered in normal-appearing gastric muc…	pmid/15466175
esophageal adenocarcinoma ---> APC	APC	Protein	Clément,G.;Jablons,D.M.;Benhattar,J.	Targeting the Wnt signaling pathway to treat Barrett's esophagus.	2007	0	0	0	0	Although mutations in adenomatous polyposis coli or beta-catenin are rare in esophageal adenocarcinoma, alterations of upstream components, such as overexpression of Wnt2 ligand or downregulation of Wnt antagonists may play dominant roles in the activation of the Wnt pathway.	pmid/17298295
esophageal adenocarcinoma ---> APC	APC	Protein	Liberman,E.;Kraus,S.;Sagiv,E.;Dulkart,O.;Kazanov,D.;Arber,N.	The APC E1317Q and I1307K polymorphisms in non-colorectal cancers	2007	0	0	0	0	At the same time, mutations in the adenomatous polyposis coli gene do not play a major role in pancreatic, gastric, esophageal and/or esophageal adenocarcinomas.	pmid/17920230
esophageal adenocarcinoma ---> APC	APC	Protein	Zare,M.;Jazii,F.R.;Alivand,M.R.;Nasseri,N.K.;Malekzadeh,R.;Yazdanbod,M.	Qualitative analysis of Adenomatous Polyposis Coli promoter: Hypermethylation, engagement and effects on survival of patients with esophageal cancer in a high risk region of the world, a potential molecular marker.	2009	0	0	0	0	Further study on the mucosa of patients at risk for developing Barrett's esophagus, a condition which progresses to adenocarcinoma of esophagus, has shown 88% methylation of Adenomatous Polyposis Coli promoter [63].	pmid/19149902
esophageal adenocarcinoma ---> APC	APC	Protein	Barbera,M.;Fitzgerald,R.C.	Cellular Mechanisms of Barrett's Esophagus Development	2009	0	0	0	0	Hypermethylation of the adenomatous polyposis coli promoter has been observed in 92% of patients with esophageal adenocarcinoma and could be detected in Barrett's esophagus precursor lesions.	pmid/19500732
esophageal adenocarcinoma ---> APC	APC	Protein	Chen,C.;Yin,N.;Yin,B.;Lu,Q.	DNA methylation in thoracic neoplasms	2011	0	0	0	0	For example, in select patient samples, hypermethylation of the APC gene promoter region occured in 48 of 52 (92%) patients with esophageal adenocarcinoma, but in only 16 of 32 (50%) patients with esophageal squamous cell carcinoma , suggesting that hypermethylation of the APC gene has distinct roles in esophageal squamous cell carcinoma and esophageal adenocarcinoma.	pmid/21087818
esophageal adenocarcinoma ---> APC	APC	Protein	Wang,X.;Cozen,W.;Wu,A.H.;Siegmund,K.D.;Campan,M.;Long,T.I.;Laird,P.W.;Kang,G.H.;Bernstein,L.;Shibata,D.;Laird,P.W.;Weisenberger,D.J.;Laird,P.W.	Epigenetic subgroups of esophageal and gastric adenocarcinoma with differential GATA5 DNA methylation associated with clinical and lifestyle factors	2011	0	0	0	0	We have also shown that hypermethylation of the APC gene promoter in the plasma of patients with Esophageal adenocarcinoma is associated with reduced patient survival [18].	pmid/22028801
esophageal adenocarcinoma ---> APC	APC	Protein	Streppel,M.M.;Montgomery,E.A.;Maitra,A.;Streppel,M.M.;Streppel,M.M.;Maitra,A.;Maitra,A.	New advances in the pathogenesis and progression of Barrett's esophagus	2014	0	0	0	0	This suggests that traditional Sanger sequencing studies might have underestimated the prevalence of adenomatous polyposis coli mutations in esophageal adenocarcinoma.	pmid/23865431
esophageal adenocarcinoma ---> APC	APC	Protein	Lyros,O.;Jovanovic,N.;Shaker,R.;Rafiee,P.;Nie,L.;Medda,R.;Otterson,M.F.;Behmaram,B.;Mackinnon,A.;Lyros,O.;Gockel,I.	Wnt/ß-Catenin Signaling Activation beyond Robust Nuclear ß-Catenin Accumulation in Nondysplastic Barrett's Esophagus: Regulation via Dickkopf-1	2015	0	0	0	0	Interestingly, loss-of-function mutations in adenomatous polyposis coli, ß-catenin, or Axin, which have been associated with high ß-catenin activity [43], are not frequently detected in Barrett’s metaplasia or esophageal adenocarcinoma [12].	pmid/26297437
esophageal adenocarcinoma ---> APC	APC	Protein	Fukui,S.;Watari,J.;Tomita,T.;Yamasaki,T.;Okugawa,T.;Kondo,T.;Kono,T.;Tozawa,K.;Ikehara,H.;Ohda,Y.;Oshima,T.;Fukui,H.;Das,K.M.;Miwa,H.	Localization of specialized intestinal metaplasia and the molecular alterations in Barrett esophagus in a Japanese population: an analysis of biopsy samples based on the "Seattle" biopsy protocol	2016	0	0	0	0	Among these DNA alterations, only adenomatous polyposis coli hypermethylation was an independent predictive marker for esophageal adenocarcinoma development it.	pmid/27067780
esophageal adenocarcinoma ---> APC	APC	Protein	Wu,T.T.;Watanabe,T.;Heitmiller,R.;Zahurak,M.;Forastiere,A.A.;Hamilton,S.R.	Genetic Alterations in Barrett Esophagus and Adenocarcinomas of the Esophagus and Esophagogastric Junction Region	1998	0	0	0	0	In addition, mutation of the APC gene on 5q has been identified in only 6% (1 of 18) of esophageal adenocarcinomas.	pmid/9665490
esophageal adenocarcinoma --+> APEX1	APEX1	Protein	Bhat,A.A.;Lu,H.;Soutto,M.;Capobianco,A.;Rai,P.;Zaika,A.;El-Rifai,W.	Exposure of Barrett's and esophageal adenocarcinoma cells to bile acids activates EGFR-STAT3 signaling axis via induction of APE1.	2018	0	0	0	0	Our results indicate that APE1 is constitutively overexpressed in esophageal adenocarcinoma, whereas its expression is transiently induced in response to acidic bile salts in non-neoplastic Barrett's esophagus.	pmid/29991802
esophageal adenocarcinoma --+> ARHGDIB	ARHGDIB	Protein	O'Neill,J.R.;Hupp,T.R.;O'Neill,J.R.;Paterson-Brown,S.;Pak,H.-S.;Scherl,A.;Pairo-Castineira,E.;Overton,I.;Pairo-Castineira,E.;Overton,I.;Save,V.;Nenutil,R.;Vojtešek,B.;Hupp,T.R.	Quantitative shotgun proteomics unveils candidate novel esophageal adenocarcinoma (EAC)-specific proteins	2017	0	0	0	0	ARHGDIB was overexpressed in esophageal adenocarcinoma sections compared with normal squamous and normal gastric tissue.	doi/10.1074/mcp.M116.065078
esophageal adenocarcinoma ---> ARID1A	ARID1A	Protein	Shah,M.A.	Update on metastatic gastric and esophageal cancers	2015	0	0	0	0	In another analysis, esophageal adenocarcinoma was characterized by mutations in TP53, CDKN2A, SMAD4, ARID1A, and PIK3CA, as well as chromatin-modifying factors including SPG20, TLR4, ELMO1, and DOCK2.33	doi/10.1200/JCO.2014.60.1799
esophageal adenocarcinoma ---| ARID1A	ARID1A	Protein	Drage,M.G.;Tippayawong,M.;Agoston,A.T.;Hornick,J.L.;Odze,R.D.;Srivastava,A.;Zheng,Y.;Bueno,R.	Morphological features and prognostic significance of ARID1A-deficient esophageal adenocarcinomas	2017	0	0	0	0	The prevalence of a mutant p53 pattern is similar in esophageal adenocarcinoma with and without the loss of ARID1A.	doi/10.5858/arpa.2016-0318-OA
esophageal adenocarcinoma ---| ARID1A	ARID1A	Protein	Streppel,M.M.;Montgomery,E.A.;MacGregor-Das,A.M.;Pai,S.;Maitra,A.;Streppel,M.M.;Streppel,M.M.;Morsink,F.H.M.;Offerhaus,G.J.;Lata,S.;Delabastide,M.;Antoniou,E.;McCombie,W.R.;Wang,J.S.;Canto,M.I.;MacGregor-Das,A.M.;Maitra,A.;Maitra,A.	Next-generation sequencing of endoscopic biopsies identifies ARID1A as a tumor-suppressor gene in Barrett's esophagus	2014	0	0	0	0	Nuclear accumulation of p53 was observed in 5/12 esophageal adenocarcinoma ARID1A loss patients.	pmid/23318448
esophageal adenocarcinoma ---> ARID1A	ARID1A	Protein	Streppel,M.M.;Montgomery,E.A.;Maitra,A.;Streppel,M.M.;Streppel,M.M.;Maitra,A.;Maitra,A.	New advances in the pathogenesis and progression of Barrett's esophagus	2014	0	0	0	0	Nonsense mutations in ARID1A were identified in two esophageal adenocarcinoma patients using NGS.	pmid/23865431
esophageal adenocarcinoma ---> ARID1A	ARID1A	Protein	Hao,Y.;Wu,W.;Tian,F.;Chen,X.;Chen,G.;Cao,W.;Wu,W.;Shi,F.;Dalmolin,R.J.S.;Yan,M.	Prediction of long noncoding RNA functions with co-expression network in esophageal squamous cell carcinoma	2015	0	0	0	0	Recent high-throughput cancer genome sequencing revealed a handful of common known somatic gene mutations (TP53, CDKN2A, SMAD4, ARID1A and PIK3CA) and novel somatic gene mutations including chromatin modifying factors in esophageal adenocarcinoma , and some previously undescribed gene mutations (ADAM29 and FAM135B) were detected in esophageal squamous cell carcinoma .	pmid/25885227
esophageal adenocarcinoma ---> ARID1A	ARID1A	Protein	Ross-Innes,C.S.;Di Pietro,M.;Weaver,J.M.J.;Fitzgerald,R.C.;Nutzinger,B.;Abdullahi,Z.;Crawte,J.;MacRae,S.;Noorani,A.;Elliott,R.F.;Bornschein,J.;Yang,T.-P.;Lao-Sirieix,P.;Grehan,N.;Smith,L.;Becq,J.;Warren,A.;Cheetham,R.K.;Northen,H.;Ivakhno,S.;He,M.;Kingsb	Whole-genome sequencing provides new insights into the clonal architecture of Barrett's esophagus and esophageal adenocarcinoma	2015	0	0	0	0	esophageal adenocarcinoma driver genes, such as EYS, ARID1A and ABCB1, were mutated less commonly (=30%) and, if mutated in a patient’s tissue (either Barrett’s esophagus or esophageal adenocarcinoma), were seldom shared (21/73; 28.8%) by the paired Barrett’s esophagus and esophageal adenocarcinoma samples (Fig. 1c).	pmid/26192915
esophageal adenocarcinoma ---> ARID1A	ARID1A	Protein	Drage,M.G.;Tippayawong,M.;Agoston,A.T.;Zheng,Y.;Bueno,R.;Hornick,J.L.;Odze,R.D.;Srivastava,A.	Morphological Features and Prognostic Significance of ARID1A-Deficient Esophageal Adenocarcinomas.	2017	0	0	0	0	- The clinicopathologic and prognostic significance of ARID1A mutation in esophageal adenocarcinoma is unknown. - To determine the morphological correlates and prognostic significance of ARID1A-deficient esophageal adenocarcinoma. - One hundred twenty cases of primary esophageal adenocarcinoma were evaluated for a predetermined set of histologic features and immunohistochemistry for ARID1A, p53, …	pmid/28440661
esophageal adenocarcinoma ---> ARID1A	ARID1A	Protein	Hoefler,G.	Next-Generation Sequencing in Diagnostics and Clinical Research	2018	0	0	0	0	A novel recurring theme seems to be mutations in chromatin-remodeling factors, especially in the ARID1A and ARID2 genes that have been found to be frequently mutated in esophageal adenocarcinoma and already in nondysplastic Barrett’s esophagus indicating very early events in cancerogenesis.	pmid/29190610
esophageal adenocarcinoma ---> ARID1A	ARID1A	Protein	Lee,K.T.W.;Gopalan,V.;Lam,A.K.;Smith,R.A.	Targeted single gene mutation in esophageal adenocarcinoma	2018	0	0	0	0	Mutations of AT-rich interaction domain 1A (ARID1A) were detected in 15% of esophageal adenocarcinoma.	pmid/29600373
esophageal adenocarcinoma ---> ASCC1	ASCC1	Protein	Orloff,M.;Peterson,C.;He,X.;Ganapathi,S.;Heald,B.;Yang,Y.R.;Bebek,G.;Romigh,T.;Song,J.H.;Wu,W.;David,S.;Cheng,Y.;Meltzer,S.J.;Eng,C.	Germline mutations in MSR1, ASCC1, and CTHRC1 in patients with Barrett esophagus and esophageal adenocarcinoma.	2011	0	0	0	0	In addition, 13 patients (11.2%) with Barrett esophagus/esophageal adenocarcinoma carried germline mutations in MSR1, ASCC1, or CTHRC1.	pmid/21791690
esophageal adenocarcinoma ---> ASCC1	ASCC1	Protein	El-Omar,E.M.;Jankowski,J.;Jankowski,J.;Jankowski,J.	Editorial: Genetics of barrett's: The bigger, the better	2012	0	0	0	0	Germline mutations in MSR1, ASCC1, and CTHRC1 in patients with Barrett esophagus and esophageal adenocarcinoma .	pmid/22951876
esophageal adenocarcinoma ---> ASCC1	ASCC1	Protein	de Jonge,P.J.F.;van Blankenstein,M.;Kuipers,E.J.;Grady,W.M.;Grady,W.M.;Kuipers,E.J.	Barrett's oesophagus: Epidemiology, cancer risk and implications for management	2013	0	0	0	0	Germline mutations in the MSR1, ASCC1, and CTHRC1 genes have been associated with the presence of Barrett’s oesophagus and oesophageal adenocarcinoma,109 and a recent genome-wide association study study with 5986 Barrett’s oesophagus cases and 12 825 controls in the replication stage found that genetic variants at two loci were associated with Barrett’s oesophagus risk; one located at chromosome …	pmid/24092861
esophageal adenocarcinoma ---> ASCC1	ASCC1	Protein	Sami,S.S.;Ragunath,K.;Iyer,P.G.	Screening for Barrett's Esophagus and Esophageal Adenocarcinoma: Rationale, Recent Progress, Challenges, and Future Directions	2014	0	0	0	0	ASCC1, MSR1, and CTHRC1 gene germline mutations also have been associated with Barrett's esophagus and Esophageal adenocarcinoma.	pmid/24887058
esophageal adenocarcinoma ---> ASCC1	ASCC1	Protein	Gerstberger,S.;Hafner,M.;Ascano,M.;Tuschl,T.	Evolutionary conservation and expression of human RNA-Binding proteins and their role in human genetic disease	2014	0	0	0	0	Nature 456:611–616. doi: 10.1038/nature07471 Orloff M, Peterson C, He X et al (2011) Germline mutations in MSR1, ASCC1, and CTHRC1 in patients with Barrett esophagus and esophageal adenocarcinoma.	pmid/25201102
esophageal adenocarcinoma ---> ASCC1	ASCC1	Protein	Whitson,M.J.;Falk,G.W.	Predictors of Progression to High-Grade Dysplasia or Adenocarcinoma in Barrett's Esophagus	2015	0	0	0	0	In a model-free linkage analysis comparing both concordant sibling pairs with Barrett's and esophageal adenocarcinoma and discordant sibling pairs, 3 genes were identified with significant mutations (MSR1, ASCC1, and CTHRC1).	pmid/26021196
esophageal adenocarcinoma ---> ASCC1	ASCC1	Protein	To,H.;Duong,C.P.;Phillips,W.A.;Trainer,A.H.;Clemons,N.J.;Phillips,W.A.;To,H.;Phillips,W.A.;Clemons,N.J.;Trainer,A.H.;Phillips,W.A.	The Genetics of Barrett’s Esophagus: A Familial and Population-Based Perspective	2016	0	0	0	0	Another published linkage study of Barrett’s esophagus/esophageal adenocarcinoma sibling pairs followed by a fine mapping association study identified specific single nucleotide polymorphisms in MSR1 (8p), ASCC1 (10q) and CTHRC1 (8q), implicated macrophage function and inflammatory pathways [65], but these variants have not been validated in other Barrett’s esophagus cohorts.	pmid/26971090
esophageal adenocarcinoma ---> AXL	AXL	Protein	Sukharamwala,P.;Hennessey,D.;Wood,T.;Singh,S.;Ryan,C.;Rosemurgy,A.	Molecular profiles in foregut oncology	2016	0	0	0	0	AXL receptor tyrosine kinase is determined to be an adverse prognostic factor in esophageal adenocarcinoma .	doi/10.1016/j.cancergen.2016.09.008
esophageal adenocarcinoma ---> AXL	AXL	Protein	Hector,A.;Montgomery,E.A.;Karikari,C.;Canto,M.;Dunbar,K.B.;Wang,J.S.;Feldmann,G.;Hong,S.M.;Haffner,M.C.;Meeker,A.K.;Holland,S.J.;Yu,J.;Heckrodt,T.J.;Zhang,J.;Ding,P.;Goff,D.;Singh,R.;Roa,J.C.;Marimuthu,A.;Riggins,G.J.;Eshleman,J.R.;Nelkin,B.D.;Pandey,A.;	The Axl receptor tyrosine kinase is an adverse prognostic factor and a therapeutic target in esophageal adenocarcinoma.	2010	0	0	0	0	Axl receptor tyrosine kinase is an adverse prognostic factor in Esophageal adenocarcinoma.	pmid/20818175
esophageal adenocarcinoma ---> AXL	AXL	Protein	Hong,J.;Belkhiri,A.	AXL mediates TRAIL resistance in esophageal adenocarcinoma.	2013	0	0	0	0	The overexpression of AXL receptor tyrosine kinase is a frequent finding that has been associated with poor prognosis in esophageal adenocarcinoma .	pmid/23479507
esophageal adenocarcinoma ---> BARX1	BARX1	Protein	Palles,C.;Chegwidden,L.;Li,X.;Findlay,J.M.;Farnham,G.;Castro Giner,F.;Peppelenbosch,M.P.;Kovac,M.;Adams,C.L.;Prenen,H.;Briggs,S.;Harrison,R.;Sanders,S.;MacDonald,D.;Haigh,C.;Tucker,A.;Love,S.;Nanji,M.;deCaestecker,J.;Ferry,D.;Rathbone,B.;Hapeshi,J.;Barr,	Polymorphisms Near TBX5 and GDF7 Are Associated With Increased Risk for Barrett's Esophagus	2015	0	0	0	0	More recently, in a combined analysis of Barrett's esophagus and esophageal adenocarcinoma cases, the Barrett's and Esophageal Adenocarcinoma Consortium identified susceptibility single nucleotide polymorphisms within CRTC1 and BARX1, and near FOXP1.	pmid/25447851
esophageal adenocarcinoma ---> BARX1	BARX1	Protein	Faruque,M.U.;Jingwi,E.Y.;Dunston,G.M.;Paul,R.;Ricks-Santi,L.;Ahaghotu,C.A.	Analyzing the association of polymorphisms in the CRYBB2 gene with prostate cancer risk in African Americans	2015	0	0	0	0	A genome-wide association study has identified rs11789015, an intronic single nucleotide polymorphism in BARX1 associated with esophageal adenocarcinoma and Barrett’s esophagus (33).	pmid/25964531
esophageal adenocarcinoma ---> BARX1	BARX1	Protein	van Nistelrooij,A.M.;van der Korput,H.A.;Broer,L.;van Marion,R.;van Berge Henegouwen,M.I.;van Noesel,C.J.;Biermann,K.;Spaander,M.C.;Tilanus,H.W.;van Lanschot,J.J.;Hofman,A.;Uitterlinden,A.G.;Wijnhoven,B.P.;Dinjens,W.N.	Single nucleotide polymorphisms in CRTC1 and BARX1 are associated with esophageal adenocarcinoma.	2015	0	0	0	0	Single nucleotide polymorphisms in CRTC1 and BARX1 are associated with esophageal adenocarcinoma.	pmid/26085818
esophageal adenocarcinoma --+> BCL2	BCL2	Protein	Berndt,U.;Philipsen,L.;Bartsch,S.;Hu,Y.;Röcken,C.;Bertram,W.;Hämmerle,M.;Rösch,T.;Sturm,A.	Comparative Multi-Epitope-Ligand-Cartography reveals essential immunological alterations in Barrett's metaplasia and esophageal adenocarcinoma.	2010	0	0	0	0	Confirming different pathways in Barrett's esophagus and esophageal adenocarcinoma, the number of T lymphocytes with p53 expression and downregulation of bcl2 expression (CD3+p53+Bcl2-NfkB-) was significantly increased in esophageal adenocarcinoma compared to Barrett's esophagus and controls.	pmid/20604962
esophageal adenocarcinoma ---> BCL2	BCL2	Protein	Wu,I.C.;Zhao,Y.;Zhai,R.;Liu,G.;Ter-Minassian,M.;Asomaning,K.;Su,L.;Liu,C.Y.;Chen,F.;Kulke,M.H.;Heist,R.S.;Christiani,D.C.	Association between polymorphisms in cancer-related genes and early onset of esophageal adenocarcinoma.	2011	0	0	0	0	Subsequent logistic regression analysis indicated that 10 single-nucleotide polymorphisms (rs2070744 of NOS3, rs720321 of BCL2, rs17757541 of BCL2, rs11775256 of TNFRSF10A, rs1035142 of CASP8, rs2236302 of MMP14, rs4740363 of ABL1, rs696217 of GHRL, rs2445762 of CYP19A1, and rs11941492 of VEGFR2/KDR) were significantly associated with early onset of esophageal adenocarcinoma (=55 vs >55 years, al…	pmid/21472143
esophageal adenocarcinoma --+> BIRC5	BIRC5	Protein	Dizdar,L.;Jünemann,L.M.;Werner,T.A.;Verde,P.E.;Baldus,S.E.;Stoecklein,N.H.;Knoefel,W.T.;Krieg,A.	Clinicopathological and functional implications of the inhibitor of apoptosis proteins survivin and XIAP in esophageal cancer.	2018	0	0	0	0	Survivin and XIAP expression were significantly increased in esophageal adenocarcinoma and esophageal squamous-cell carcinoma when compared with tumor-adjacent mucosa.	pmid/29467895
BNC2 ---| esophageal adenocarcinoma	BNC2	Protein	Vanhoutteghem,A.;Bouche,C.;Maciejewski-Duval,A.;Hervé,F.;Djian,P.	Basonuclins and disco: Orthologous zinc finger proteins essential for development in vertebrates and arthropods	2011	0	0	0	0	Bnc2 has also been thought to act as a tumor suppressor in the transition from Barrett's esophagus to esophageal adenocarcinoma .	pmid/20870008
esophageal adenocarcinoma ---> BRAF	BRAF	Protein	Dulak,A.M.;Stojanov,P.;Peng,S.;Fox,C.;Imamura,Y.;Schumacher,S.E.;Beroukhim,R.;Ogino,S.;Golub,T.R.;Bass,A.J.;Dulak,A.M.;Stojanov,P.;Peng,S.;Lawrence,M.S.;Stewart,C.;Schumacher,S.E.;Shefler,E.;McKenna,A.;Carter,S.L.;Cibulskis,K.;Sivachenko,A.;Saksena,G.;Vo	Exome and whole-genome sequencing of esophageal adenocarcinoma identifies recurrent driver events and mutational complexity	2013	0	0	0	0	Unlike in other epithelial tumor types where mitogen-activated protein kinase pathway mutations are common, no BRAF mutations were observed in esophageal adenocarcinoma, and NF1 and KRAS mutations were seen in only three (2%) and five (3%) tumors, respectively.	pmid/23525077
esophageal adenocarcinoma ---> CASP7	CASP7	Protein	Qian,J.;Gu,S.;Zhao,X.;Wu,W.;Wang,H.;Wang,J.;Fan,W.;Chen,H.;Lu,D.;Jin,L.;Wu,Q.;Gao,Z.;Zhang,W.;Han,B.;Tan,X.;Tan,X.;Qian,J.;Wei,Q.	Association of CASP7 polymorphisms and survival of patients with non-small cell lung cancer with platinum-based chemotherapy treatment	2012	0	0	0	0	26-28 Furthermore, genetic association studies revealed that polymorphisms in the CASP7 might be associated with risk of lung cancer, esophageal adenocarcinoma, and endometrial cancer.	pmid/22441531
CCKBR ---- esophageal adenocarcinoma	CCKBR	Protein	Moore,T.C.;Jepeal,L.I.;Boylan,M.O.;Singh,S.K.;Boyd,N.;Beer,D.G.;Chang,A.J.;Wolfe,M.M.	Gastrin stimulates receptor-mediated proliferation of human esophageal adenocarcinoma cells.	2004	0	0	0	0	The aims of these studies were to identify and characterize the presence of functional cholecystokinin type-2 (gastrin) receptors on the membranes of human esophageal adenocarcinoma cells.	pmid/15177938
esophageal adenocarcinoma ---> CCND1	CCND1	Protein	Clemons,N.J.;Phillips,W.A.;Clemons,N.J.;Phillips,W.A.;Lord,R.V.;Lord,R.V.	Signaling pathways in the molecular pathogenesis of adenocarcinomas of the esophagus and gastroesophageal junction	2013	0	0	0	0	Cyclin D1 polymorphism (G870A) and risk for esophageal adenocarcinoma.	doi/10.4161/cbt.25362
esophageal adenocarcinoma --+> CCND1	CCND1	Protein	Gammon,M.D.;Terry,M.B.;Arber,N.;Chow,W.H.;Risch,H.A.;Vaughan,T.L.;Schoenberg,J.B.;Mayne,S.T.;Stanford,J.L.;Dubrow,R.;Rotterdam,H.;West,A.B.;Fraumeni,J.F.;Weinstein,I.B.;Hibshoosh,H.	Nonsteroidal anti-inflammatory drug use associated with reduced incidence of adenocarcinomas of the esophagus and gastric cardia that overexpress cyclin D1: a population-based study.	2004	0	0	0	0	Nonsteroidal anti-inflammatory drug use associated with reduced incidence of adenocarcinomas of the esophagus and gastric cardia that overexpress cyclin D1: a population-based study.	pmid/14744730
esophageal adenocarcinoma ---> CCND1	CCND1	Protein	Kyrgidis,A.;Kountouras,J.;Zavos,C.;Chatzopoulos,D.	New molecular concepts of Barrett's esophagus: clinical implications and biomarkers.	2005	0	0	0	0	Cyclin D1 overexpression is inversely correlated with survival in esophageal adenocarcinoma.	pmid/15854673
esophageal adenocarcinoma ---> CCND1	CCND1	Protein	Casson,A.G.;Zheng,Z.;Evans,S.C.;Geldenhuys,L.;van Zanten,S.V.;Veugelers,P.J.;Porter,G.A.;Guernsey,D.L.	Cyclin D1 polymorphism (G870A) and risk for esophageal adenocarcinoma.	2005	0	0	0	0	To investigate individual susceptibility to gastroesophageal reflux disease, Barrett esophagus, and esophageal adenocarcinoma, the authors studied the frequency of the common G870A polymorphism of CCND1, which encodes cyclin D1, a key cell cycle regulatory protein.	pmid/15971196
esophageal adenocarcinoma ---> CCND1	CCND1	Protein	Geddert,H.;Kiel,S.;Zotz,R.B.;Zhang,J.;Willers,R.;Gabbert,H.E.;Sarbia,M.	Polymorphism of p16 INK4A and cyclin D1 in adenocarcinomas of the upper gastrointestinal tract.	2005	0	0	0	0	Our results show that frequencies of p16 or cyclin D1 polymorphisms in gastric and esophageal adenocarcinomas do not differ significantly from the healthy control group.	pmid/16163549
esophageal adenocarcinoma ---> CCND1	CCND1	Protein	Izzo,J.G.;Malhotra,U.;Wu,T.T.;Ensor,J.;Babenko,I.M.;Swisher,S.G.;Correa,A.;Bresalier,R.S.;Hittelman,W.N.;Ajani,J.A.	Impact of cyclin D1 A870G polymorphism in esophageal adenocarcinoma tumorigenesis.	2005	0	0	0	0	We investigated the association of the cyclin D1 A870G polymorphism with cyclin D1 protein expression and clinical characteristics and outcome in 124 patients treated at our institution for esophageal adenocarcinoma.	pmid/16399423
esophageal adenocarcinoma ---> CCND1	CCND1	Protein	Lisovsky,M.;Falkowski,O.;Bhuiya,T.	Expression of a-methylacyl-coenzyme A racemase in dysplastic Barrett's epithelium	2006	0	0	0	0	Although lacking correlation with dysplasia, cyclin D1 is another immunohistochemical marker associated with increased risk of progression to esophageal adenocarcinoma .	pmid/16996568
esophageal adenocarcinoma ---> CCND1	CCND1	Protein	Izzo,J.G.;Wu,T.T.;Wu,X.;Ensor,J.;Luthra,R.;Pan,J.;Correa,A.;Swisher,S.G.;Chao,C.K.;Hittelman,W.N.;Ajani,J.A.	Cyclin D1 guanine/adenine 870 polymorphism with altered protein expression is associated with genomic instability and aggressive clinical biology of esophageal adenocarcinoma.	2007	0	0	0	0	cyclin D1 genotyping with other biomarkers may help create a biomarker-based prognostic model for esophageal adenocarcinoma and cyclin D1 may also serve as a therapeutic target.	pmid/17308274
esophageal adenocarcinoma ---> CCND1	CCND1	Protein	Taylor,M.D.;Smith,P.W.;Brix,W.K.;Wick,M.R.;Theodosakis,N.;Swenson,B.R.;Kozower,B.D.;Jones,D.R.	Correlations between selected tumor markers and fluorodeoxyglucose maximal standardized uptake values in esophageal cancer	2009	0	0	0	0	Hence, cyclin D1 alterations have become a potential biomarker for the progression of esophageal adenocarcinoma.	pmid/19136271
esophageal adenocarcinoma ---> CCND1	CCND1	Protein	Shimonishi,S.;Muraguchi,T.;Mitake,M.;Sakane,C.;Okamoto,K.;Shidoji,Y.	Rapid downregulation of cyclin D1 induced by geranylgeranoic acid in human hepatoma cells	2012	0	0	0	0	Furthermore, a specific polymorphism of cyclin D1 (G/A870) located at the splice junction of exon 4/5, which is proposed to influence the relative amounts of this spliced shorter isoform, is reported to be associated with the aggressive phenotype to esophageal adenocarcinoma (5).	pmid/22369110
esophageal adenocarcinoma ---> CCND1	CCND1	Protein	Pectasides,E.	Genomic Alterations and Targeted Therapy in Gastric and Esophageal Adenocarcinoma	2016	0	0	0	0	In one of the largest series, exome and whole-genome sequencing of 149 esophageal adenocarcinomas revealed recurrent amplifications of EGFR (16%), HER2 (19%), MET (6%), KRAS (21%), CCND1 (10%), CCNE1 (12%), and CDK6 (17%).	pmid/27041412
esophageal adenocarcinoma ---> CCNE1	CCNE1	Protein	Lin,J.;Beerm,D.G.	Molecular biology of upper gastrointestinal malignancies	2004	0	0	0	0	However, while cyclin E amplification was found in 13.8% of ESOPHAGEAL adenocarcinomas, no amplification was seen in ESCC.	pmid/15297940
esophageal adenocarcinoma ---> CCNE1	CCNE1	Protein	Zhou,Z.;Bandla,S.;Ye,J.;Xia,Y.;Que,J.;Luketich,J.D.;Pennathur,A.;Peters,J.H.;Tan,D.;Godfrey,T.E.	Cyclin E involved in early stage carcinogenesis of esophageal adenocarcinoma by SNP DNA microarray and immunohistochemical studies.	2014	0	0	0	0	Importantly, cyclin E is also amplified and highly expressed in a subset of esophageal adenocarcinoma patients, but this increase is not associated with worse prognosis.	pmid/24742107
esophageal adenocarcinoma ---> CCNE1	CCNE1	Protein	Pectasides,E.	Genomic Alterations and Targeted Therapy in Gastric and Esophageal Adenocarcinoma	2016	0	0	0	0	In one of the largest series, exome and whole-genome sequencing of 149 esophageal adenocarcinomas revealed recurrent amplifications of EGFR (16%), HER2 (19%), MET (6%), KRAS (21%), CCND1 (10%), CCNE1 (12%), and CDK6 (17%).	pmid/27041412
esophageal adenocarcinoma ---| CD44	CD44	Protein	Darlavoix,T.;Seelentag,W.;Yan,P.;Bachmann,A.;Bosman,F.T.	Altered expression of CD44 and DKK1 in the progression of Barrett's esophagus to esophageal adenocarcinoma.	2009	0	0	0	0	Loss of CD44 and gain of DKK1 expression characterizes progression from Barrett's esophagus and low-grade dysplasia to high-grade dysplasia and esophageal adenocarcinoma, and their altered expression might indicate an increased risk for developing an esophageal adenocarcinoma.	pmid/19396460
esophageal adenocarcinoma ---| CD44	CD44	Protein	Honing,J.;Pavlov,K.V.;Meijer,C.;Smit,J.K.;Boersma-van Ek,W.;Karrenbeld,A.;Burgerhof,J.G.;Kruyt,F.A.;Plukker,J.T.	Loss of CD44 and SOX2 Expression is Correlated with a Poor Prognosis in Esophageal Adenocarcinoma Patients.	2014	0	0	0	0	Loss of CD44 and SOX2 Expression is Correlated with a Poor Prognosis in Esophageal Adenocarcinoma Patients.	pmid/24833101
esophageal adenocarcinoma ---| CD44	CD44	Protein	Honing,J.;Pavlov,K.V.;Mul,V.E.M.;Karrenbeld,A.;Meijer,C.;Faiz,Z.;Smit,J.K.;Hospers,G.A.P.;Burgerhof,J.G.M.;Kruyt,F.A.E.;Kleibeuker,J.H.;Plukker,J.T.M.	CD44, SHH and SOX2 as novel biomarkers in esophageal cancer patients treated with neoadjuvant chemoradiotherapy	2015	0	0	0	0	Low CD44 expression has previously been related to a worse survival in esophageal adenocarcinoma patients and a decrease of CD44 expression was observed in esophageal adenocarcinoma development .	pmid/26364884
esophageal adenocarcinoma ---> CDH13	CDH13	Protein	Jin,Z.;Cheng,Y.;Olaru,A.;Kan,T.;Yang,J.;Paun,B.;Ito,T.;Hamilton,J.P.;David,S.;Agarwal,R.;Selaru,F.M.;Sato,F.;Abraham,J.M.;Beer,D.G.;Mori,Y.;Shimada,Y.;Meltzer,S.J.	Promoter hypermethylation of CDH13 is a common, early event in human esophageal adenocarcinogenesis and correlates with clinical risk factors.	2008	0	0	0	0	Similarly, Barrett's esophagus segment length was significantly lower in specimens with unmethylated than with methylated CDH13 promoters. 5-aza-2'-deoxycytidine treatment of OE33 esophageal adenocarcinoma and KYSE220 esophageal squamous cell carcinoma cells reduced CDH13 methylation and increased CDH13 mRNA expression.	pmid/18729198
esophageal adenocarcinoma ---> CDH1	CDH1	Protein	Kaz,A.M.;Grady,W.M.	Epigenetic biomarkers in esophageal cancer	2012	0	0	0	0	Brock et al. examined the methylation status of seven genes in 41 esophagectomy specimens containing esophageal adenocarcinoma with matched normal tissue, and found increased methylation in the genes APC, E-cadherin (CDH1), MGMT, ER, CDKN2A, DAPK, and TIMP-3.	doi/10.1016/j.canlet.2012.02.036
esophageal adenocarcinoma ---> CDH1	CDH1	Protein	Wijnhoven,B.P.;de Both,N.J.;van Dekken,H.;Tilanus,H.W.;Dinjens,W.N.	E-cadherin gene mutations are rare in adenocarcinomas of the oesophagus.	1999	0	0	0	0	E-cadherin gene mutations are rare in adenocarcinomas of the oesophagus.	pmid/10408414
esophageal adenocarcinoma ---> CDH1	CDH1	Protein	Corn,P.G.;Heath,E.I.;Heitmiller,R.;Fogt,F.;Forastiere,A.A.;Herman,J.G.;Wu,T.T.	Frequent hypermethylation of the 5' CpG island of E-cadherin in esophageal adenocarcinoma.	2001	0	0	0	0	These data suggest that epigenetic silencing via aberrant methylation of the E-cadherin promoter is a common cause of inactivation of this gene in esophageal adenocarcinoma.	pmid/11555590
esophageal adenocarcinoma ---> CDH1	CDH1	Protein	Si,H.X.;Tsao,S.W.;Lam,K.Y.;Srivastava,G.;Liu,Y.;Wong,Y.C.;Shen,Z.Y.;Cheung,A.L.M.	E-cadherin expression is commonly downregulated by CpG island hypermethylation in esophageal carcinoma cells	2001	0	0	0	0	Interestingly, hypermethylation of E-cadherin promoter CpG island has been found to be uncommon in esophageal adenocarcinoma .	pmid/11578811
esophageal adenocarcinoma ---| CDH1	CDH1	Protein	Lin,J.;Beerm,D.G.	Molecular biology of upper gastrointestinal malignancies	2004	0	0	0	0	Expression of E-cadherin protein at the cellular membrane is reduced in 60% to 80% of ESOPHAGEAL adenocarcinomas.	pmid/15297940
esophageal adenocarcinoma ---> CDH1	CDH1	Protein	Hardie,L.J.;Darnton,S.J.;Wallis,Y.L.;Chauhan,A.;Hainaut,P.;Wild,C.P.;Casson,A.G.	p16 expression in Barrett's esophagus and esophageal adenocarcinoma: association with genetic and epigenetic alterations	2005	0	0	0	0	In addition, aberrant O 6-methylguanine-DNA methyltransferase and E-cadherin gene hypermethylation patterns have recently been reported in normal esophageal epithelia adjacent to esophageal adenocarcinomas .	pmid/15617840
esophageal adenocarcinoma ---> CDH1	CDH1	Protein	Hormi-Carver,K.;Souza,R.F.	Molecular Markers and Genetics in Cancer Development	2009	0	0	0	0	Only a few studies have investigated the use of ß-catenin and E-cadherin as predictive or prognostic markers in Barrett's esophagus and esophageal adenocarcinoma.	pmid/19500736
esophageal adenocarcinoma ---> CDH1	CDH1	Protein	Huber,G.F.;Zu¨llig,L.;Haerle,S.K.;Soltermann,A.;Roessle,M.;Moch,H.;Graf,N.;Studer,G.;Jochum,W.;Stoeckli,S.J.	Down regulation of e-cadherin (ECAD) - a predictor for occult metastatic disease in sentinel node biopsy of early squamous cell carcinomas of the oral cavity and oropharynx	2011	0	0	0	0	Transcriptional repression of ECAD by promoter hypermethylation has also been reported in several tumour types and cell lines and reduced expression of ECAD in esophageal Adenocarcinoma was shown to correlate with poor prognosis .	pmid/21639893
esophageal adenocarcinoma ---> CDH1	CDH1	Protein	Kaz,A.M.;Grady,W.M.	Epigenetic biomarkers in esophageal cancer	2012	0	0	0	0	Brock et al. examined the methylation status of seven genes in 41 esophagectomy specimens containing esophageal adenocarcinoma with matched normal tissue, and found increased methylation in the genes APC, E-cadherin (CDH1), MGMT, ER, CDKN2A, DAPK, and TIMP-3.	pmid/22406828
esophageal adenocarcinoma ---| CDH1	CDH1	Protein	Liu,D.S.;Hoefnagel,S.J.;Fisher,O.M.;Krishnadath,K.K.;Montgomery,K.G.;Busuttil,R.A.;Colebatch,A.J.;Read,M.;Duong,C.P.;Phillips,W.A.;Clemons,N.J.	Novel metastatic models of esophageal adenocarcinoma derived from FLO-1 cells highlight the importance of E-cadherin in cancer metastasis.	2016	0	0	0	0	Importantly, reduced E-cadherin expression is commonly reported in esophageal adenocarcinoma and independently predicts poor patient survival.	pmid/27863424
esophageal adenocarcinoma --+> CDKN1B	CDKN1B	Protein	Fan,G.-H.;Wang,Z.-M.;Yang,X.;Xu,L.-P.;Qin,Q.;Zhang,C.;Sun,X.-C.;Fan,G.-H.;Wang,Z.-M.;Ma,J.-X.;Cheng,H.-Y.	Resveratrol inhibits oesophageal adenocarcinoma cell proliferation via AMP-activated protein kinase signaling	2014	0	0	0	0	As depicted in Figure 3B, the level of p27Kip1 protein was enhanced significantly by reservatrol in control siRNA-transfected oesophagus adenocarcinoma, but not in AMP-activated protein kinasea siRNA-transfected oesophagus adenocarcinoma (Figure 3B).	pmid/24568477
esophageal adenocarcinoma ---> CDKN2A	CDKN2A	Protein	Kaz,A.M.;Grady,W.M.	Epigenetic biomarkers in esophageal cancer	2012	0	0	0	0	Brock et al. examined the methylation status of seven genes in 41 esophagectomy specimens containing esophageal adenocarcinoma with matched normal tissue, and found increased methylation in the genes APC, E-cadherin (CDH1), MGMT, ER, CDKN2A, DAPK, and TIMP-3.	doi/10.1016/j.canlet.2012.02.036
esophageal adenocarcinoma ---> CDKN2A	CDKN2A	Protein	Kuhner,M.K.;Kostadinov,R.;Reid,B.J.	Limitations of the driver/passenger model in cancer prevention	2016	0	0	0	0	... CDKN2A mutations in esophageal adenocarcinoma was discovered only because individuals with Barrett esophagus who did not progress to ...	doi/10.1158/1940-6207.CAPR-15-0343
esophageal adenocarcinoma ---> CDKN2A	CDKN2A	Protein	Shah,M.A.	Update on metastatic gastric and esophageal cancers	2015	0	0	0	0	In another analysis, esophageal adenocarcinoma was characterized by mutations in TP53, CDKN2A, SMAD4, ARID1A, and PIK3CA, as well as chromatin-modifying factors including SPG20, TLR4, ELMO1, and DOCK2.33	doi/10.1200/JCO.2014.60.1799
esophageal adenocarcinoma ---> CDKN2A	CDKN2A	Protein	Dunn,J.;Garde,J.;Dolan,K.;Gosney,J.R.;Sutton,R.;Meltzer,S.J.;Field,J.K.	Multiple target sites of allelic imbalance on chromosome 17 in Barrett's oesophageal cancer.	1999	0	0	0	0	Other genetic abnormalities found in Barrett's oesophageal adenocarcinoma include loss of heterozygosity, homozygous deletion and mutation within the MTS1/p16 tumour suppressor gene at 9p21 (Gonzalez et al., 1997; Barrett et al., 1996a), loss of heterozygosity on 5q, 13q and 18q (Huang et al., 1992, 1993; Blount et al., 1993), aneuploidy (Barrett et al., 1996b; Blount et al., 1994; Galipeau et al…	pmid/10023674
esophageal adenocarcinoma ---> CDKN2A	CDKN2A	Protein	Verma,M.;Srivastava,S.	Epigenetics in cancer: implications for early detection and prevention	2002	0	0	0	0	Hypermethylation of the CDKN2A promoter in Barrett's oesophageal adenocarcinomas, premalignant lesions, and normal oesophageal squamous-cell epithelium was studied by the use of methylation-sensitive, single-strand conformation analysis and sequencing of bisulphite-modified DNA.	pmid/12473517
esophageal adenocarcinoma ---> CDKN2A	CDKN2A	Protein	Galipeau,P.C.;Li,X.;Blount,P.L.;Maley,C.C.;Sanchez,C.A.;Odze,R.D.;Ayub,K.;Rabinovitch,P.S.;Vaughan,T.L.;Reid,B.J.	NSAIDs modulate CDKN2A, TP53, and DNA content risk for progression to esophageal adenocarcinoma.	2007	0	0	0	0	At 10 y, all abnormalities, except CDKN2A mutation and methylation, contributed to esophageal adenocarcinoma risk significantly by univariate analysis, ranging from 17p loss of heterozygosity (relative risk [RR] = 10.6; 95% confidence interval [CI] 5.2-21.3, p < 0.001) to 9p loss of heterozygosity (RR = 2.6; 95% CI 1.1-6.0, p = 0.03).	pmid/17326708
esophageal adenocarcinoma ---> CDKN2A	CDKN2A	Protein	Zhang,X.;Yu,C.;Wilson,K.;Zhang,H.Y.;Melton,S.D.;Huo,X.;Wang,D.H.;Genta,R.M.;Spechler,S.J.;Souza,R.F.	Malignant transformation of non-neoplastic Barrett's epithelial cells through well-defined genetic manipulations.	2010	0	0	0	0	Wong DJ, Barrett MT, Stoger R, Emond MJ, Reid BJ (1997) p16INK4a promoter is hypermethylated at a high frequency in esophageal adenocarcinomas.	pmid/20927195
esophageal adenocarcinoma ---> CDKN2A	CDKN2A	Protein	Goh,X.Y.;Rees,J.R.E.;Paterson,A.L.;Fitzgerald,R.C.;Goh,X.Y.;Paterson,A.L.;Chin,S.F.;Caldas,C.;Rees,J.R.E.;Chin,S.F.;Marioni,J.C.;Caldas,C.;Save,V.;O'Donovan,M.;Eijk,P.P.;Ylstra,B.;Alderson,D.	Integrative analysis of array-comparative genomic hybridisation and matched gene expression profiling data reveals novel genes with prognostic significance in oesophageal adenocarcinoma	2011	0	0	0	0	< Losses and deletions of CDKN2A/p16 are well established in oesophageal adenocarcinoma.	pmid/21478220
esophageal adenocarcinoma ---> CDKN2A	CDKN2A	Protein	Kaz,A.M.;Grady,W.M.	Epigenetic biomarkers in esophageal cancer	2012	0	0	0	0	Brock et al. examined the methylation status of seven genes in 41 esophagectomy specimens containing esophageal adenocarcinoma with matched normal tissue, and found increased methylation in the genes APC, E-cadherin (CDH1), MGMT, ER, CDKN2A, DAPK, and TIMP-3.	pmid/22406828
esophageal adenocarcinoma ---> CDKN2A	CDKN2A	Protein	Streppel,M.M.;Montgomery,E.A.;MacGregor-Das,A.M.;Pai,S.;Maitra,A.;Streppel,M.M.;Streppel,M.M.;Morsink,F.H.M.;Offerhaus,G.J.;Lata,S.;Delabastide,M.;Antoniou,E.;McCombie,W.R.;Wang,J.S.;Canto,M.I.;MacGregor-Das,A.M.;Maitra,A.;Maitra,A.	Next-generation sequencing of endoscopic biopsies identifies ARID1A as a tumor-suppressor gene in Barrett's esophagus	2014	0	0	0	0	of CDKN2A, RUNX3, HPP1, APC, TIMP-3 and TERT, deletions on chromosome 9p and 17p, abnormalities in DNA content, and presence of CDKN2A and TP53 mutations may have some promise as predictors of esophageal adenocarcinoma development.2,15–18	pmid/23318448
esophageal adenocarcinoma ---> CDKN2A	CDKN2A	Protein	Dulak,A.M.;Stojanov,P.;Peng,S.;Fox,C.;Imamura,Y.;Schumacher,S.E.;Beroukhim,R.;Ogino,S.;Golub,T.R.;Bass,A.J.;Dulak,A.M.;Stojanov,P.;Peng,S.;Lawrence,M.S.;Stewart,C.;Schumacher,S.E.;Shefler,E.;McKenna,A.;Carter,S.L.;Cibulskis,K.;Sivachenko,A.;Saksena,G.;Vo	Exome and whole-genome sequencing of esophageal adenocarcinoma identifies recurrent driver events and mutational complexity	2013	0	0	0	0	Cell cycle control was altered by point mutation in 14% of esophageal adenocarcinomas, with most of the mutations occurring in CDKN2A	pmid/23525077
esophageal adenocarcinoma ---> CDKN2A	CDKN2A	Protein	Hong,J.;Li,D.;Wands,J.;Cao,W.;Cao,W.;Hong,J.;Souza,R.	Role of NADPH oxidase NOX5-S, NF-?B, and DNMT1 in acid-induced p16 hypermethylation in Barrett's cells	2013	0	0	0	0	Wong DJ, Barrett MT, Stoger R, Emond MJ, Reid BJ. p16INK4a promoter is hypermethylated at a high frequency in esophageal adenocarcinomas.	pmid/24025864
esophageal adenocarcinoma ---> CDKN2A	CDKN2A	Protein	Buas,M.F.;Levine,D.M.;Makar,K.W.;Utsugi,H.;Onstad,L.;Li,X.;Galipeau,P.C.;Shaheen,N.J.;Hardie,L.J.;Romero,Y.;Bernstein,L.;Gammon,M.D.;Casson,A.G.;Bird,N.C.;Risch,H.A.;Ye,W.;Liu,G.;Corley,D.A.;Blount,P.L.;Fitzgerald,R.C.;Whiteman,D.C.;Wu,A.H.;Reid,B.J.;Vau	Integrative post-genome-wide association analysis of CDKN2A and TP53 SNPs and risk of esophageal adenocarcinoma.	2014	0	0	0	0	Motivated by these findings, we used data from a genome-wide association study of 2515 esophageal adenocarcinoma cases and 3207 controls to analyze 37 germline single nucleotide polymorphisms at the CDKN2A and TP53 loci.	pmid/25280564
esophageal adenocarcinoma ---> CDKN2A	CDKN2A	Protein	Hao,Y.;Wu,W.;Tian,F.;Chen,X.;Chen,G.;Cao,W.;Wu,W.;Shi,F.;Dalmolin,R.J.S.;Yan,M.	Prediction of long noncoding RNA functions with co-expression network in esophageal squamous cell carcinoma	2015	0	0	0	0	Recent high-throughput cancer genome sequencing revealed a handful of common known somatic gene mutations (TP53, CDKN2A, SMAD4, ARID1A and PIK3CA) and novel somatic gene mutations including chromatin modifying factors in esophageal adenocarcinoma , and some previously undescribed gene mutations (ADAM29 and FAM135B) were detected in esophageal squamous cell carcinoma .	pmid/25885227
esophageal adenocarcinoma ---> CDKN2A	CDKN2A	Protein	Del Portillo,A.;Lagana,S.M.;Yao,Y.;Uehara,T.;Jhala,N.;Ganguly,T.;Nagy,P.;Gutierrez,J.;Luna,A.;Abrams,J.;Liu,Y.;Brand,R.;Sepulveda,J.L.;Falk,G.W.;Sepulveda,A.R.	Evaluation of Mutational Testing of Preneoplastic Barrett's Mucosa by Next-Generation Sequencing of Formalin-Fixed, Paraffin-Embedded Endoscopic Samples for Detection of Concurrent Dysplasia and Adenocarcinoma in Barrett's Esophagus	2015	0	0	0	0	In contrast to TP53, CDKN2A mutation has not emerged as a predictor of high-grade dysplasia or Esophageal adenocarcinoma.	pmid/26068095
esophageal adenocarcinoma ---> CDKN2A	CDKN2A	Protein	Barrett,M.T.;Sanchez,C.A.;Galipeau,P.C.;Neshat,K.;Emond,M.;Reid,B.J.	Allelic loss of 9p21 and mutation of the CDKN2/p16 gene develop as early lesions during neoplastic progression in Barrett's esophagus.	1996	0	0	0	0	We determined the prevalence of allelic loss at 9p21 and mutations in CDKN2 in esophageal adenocarcinomas and investigated the order in which they occurred relative to the development of aneuploidy and cancer during neoplastic progression.	pmid/8934532
esophageal adenocarcinoma ---> CDKN2A	CDKN2A	Protein	Wong,D.J.;Barrett,M.T.;Stöger,R.;Emond,M.J.;Reid,B.J.	p16INK4a promoter is hypermethylated at a high frequency in esophageal adenocarcinomas.	1997	0	0	0	0	p16INK4a promoter is hypermethylated at a high frequency in esophageal adenocarcinomas.	pmid/9205067
esophageal adenocarcinoma ---| CDX1	CDX1	Protein			0	0	0	0	0		Admin imported
esophageal adenocarcinoma ---| CDX1	CDX1	Protein	Behan,M.;Hayes,S.;Gledhill,A.	Immunohistochemistry for CDX2 expression in non-goblet-cell Barrett's oesophagus	2014	0	0	0	0	Immunohistochemical studies have shown that CDX1 and CDX2 activity is lowered in oesophageal adenocarcinoma, indicating that the genes could inhibit carcinoma.13	pmid/24974686
esophageal adenocarcinoma ---> CDX2	CDX2	Protein			0	0	0	0	0		Admin imported
esophageal adenocarcinoma ---> CDX2	CDX2	Protein	Di Pietro,M.;Lao-Sirieix,P.;Fitzgerald,R.C.;Boyle,S.;Eskeland,R.;Cassidy,A.;Saadi,A.;Castillo,D.;Eskeland,R.	Evidence for a functional role of epigenetically regulated midcluster HOXB genes in the development of Barrett esophagus	2012	0	0	0	0	In agreement with previous data (5), we found that CDX2 expression was activated in our Barrett esophagus and esophageal adenocarcinoma samples to a similar extent as the midcluster HOXB genes (Fig. S5D).	pmid/22603795
esophageal adenocarcinoma ---> CDX2	CDX2	Protein	Behan,M.;Hayes,S.;Gledhill,A.	Immunohistochemistry for CDX2 expression in non-goblet-cell Barrett's oesophagus	2014	0	0	0	0	Immunohistochemical studies have shown that CDX1 and CDX2 activity is lowered in oesophageal adenocarcinoma, indicating that the genes could inhibit carcinoma.13	pmid/24974686
esophageal adenocarcinoma ---> CISH	CISH	Protein	Fassan,M.;Pizzi,M.;Realdon,S.;Balistreri,M.;Guzzardo,V.;Zagonel,V.;Castoro,C.;Mastracci,L.;Farinati,F.;Nitti,D.;Zaninotto,G.;Rugge,M.	The HER2-miR125a5p/miR125b loop in gastric and esophageal carcinogenesis	2013	0	0	0	0	The in vivo results were further validated by demonstrating HER2 overexpression (by immunohistochemistry) and erbB2/HER2 amplification (by CISH) in esophageal adenocarcinoma cell lines (OE19 and OE3; Kruskal-Wallis: P = .009).	pmid/23618359
esophageal adenocarcinoma --+> CLDN3	CLDN3	Protein	Lee,K.T.W.;Gopalan,V.;Lam,A.K.;Smith,R.A.	Targeted single gene mutation in esophageal adenocarcinoma	2018	0	0	0	0	Claudin 3 (CLDN3) was overexpressed in esophageal adenocarcinoma compared to normal tissues	pmid/29600373
esophageal adenocarcinoma ---> COL1A2	COL1A2	Protein	Nancarrow,D.J.;Tyagi,S.;Hayward,N.K.;Clouston,A.D.;Smithers,B.M.;Gotley,D.C.;Drew,P.A.;Drew,P.A.;Watson,D.I.;Whiteman,D.C.	Whole genome expression array profiling highlights differences in mucosal defense genes in barrett's esophagus and esophageal adenocarcinoma	2011	0	0	0	0	Conversely, while collagen genes (COL1A2, COL4A1, COL4A2, COL5A2 & COL6A3) were well represented amongst the peak genes amplified in esophageal adenocarcinomas within the current study (Table 2), this gene family was poorly represented amongst previous studies (Table 4).	pmid/21829465
esophageal adenocarcinoma ---> COL4A1	COL4A1	Protein	Nancarrow,D.J.;Tyagi,S.;Hayward,N.K.;Clouston,A.D.;Smithers,B.M.;Gotley,D.C.;Drew,P.A.;Drew,P.A.;Watson,D.I.;Whiteman,D.C.	Whole genome expression array profiling highlights differences in mucosal defense genes in barrett's esophagus and esophageal adenocarcinoma	2011	0	0	0	0	Conversely, while collagen genes (COL1A2, COL4A1, COL4A2, COL5A2 & COL6A3) were well represented amongst the peak genes amplified in esophageal adenocarcinomas within the current study (Table 2), this gene family was poorly represented amongst previous studies (Table 4).	pmid/21829465
esophageal adenocarcinoma ---> COL4A2	COL4A2	Protein	Nancarrow,D.J.;Tyagi,S.;Hayward,N.K.;Clouston,A.D.;Smithers,B.M.;Gotley,D.C.;Drew,P.A.;Drew,P.A.;Watson,D.I.;Whiteman,D.C.	Whole genome expression array profiling highlights differences in mucosal defense genes in barrett's esophagus and esophageal adenocarcinoma	2011	0	0	0	0	Conversely, while collagen genes (COL1A2, COL4A1, COL4A2, COL5A2 & COL6A3) were well represented amongst the peak genes amplified in esophageal adenocarcinomas within the current study (Table 2), this gene family was poorly represented amongst previous studies (Table 4).	pmid/21829465
esophageal adenocarcinoma ---> COL5A2	COL5A2	Protein	Nancarrow,D.J.;Tyagi,S.;Hayward,N.K.;Clouston,A.D.;Smithers,B.M.;Gotley,D.C.;Drew,P.A.;Drew,P.A.;Watson,D.I.;Whiteman,D.C.	Whole genome expression array profiling highlights differences in mucosal defense genes in barrett's esophagus and esophageal adenocarcinoma	2011	0	0	0	0	Conversely, while collagen genes (COL1A2, COL4A1, COL4A2, COL5A2 & COL6A3) were well represented amongst the peak genes amplified in esophageal adenocarcinomas within the current study (Table 2), this gene family was poorly represented amongst previous studies (Table 4).	pmid/21829465
esophageal adenocarcinoma ---> COL6A3	COL6A3	Protein	Nancarrow,D.J.;Tyagi,S.;Hayward,N.K.;Clouston,A.D.;Smithers,B.M.;Gotley,D.C.;Drew,P.A.;Drew,P.A.;Watson,D.I.;Whiteman,D.C.	Whole genome expression array profiling highlights differences in mucosal defense genes in barrett's esophagus and esophageal adenocarcinoma	2011	0	0	0	0	Conversely, while collagen genes (COL1A2, COL4A1, COL4A2, COL5A2 & COL6A3) were well represented amongst the peak genes amplified in esophageal adenocarcinomas within the current study (Table 2), this gene family was poorly represented amongst previous studies (Table 4).	pmid/21829465
esophageal adenocarcinoma ---> CRNKL1	CRNKL1	Protein	Li,Z.;Yao,Q.;Zhao,S.;Wang,Z.;Li,Y.	Protein coding gene CRNKL1 as a potential prognostic biomarker in esophageal adenocarcinoma.	2017	0	0	0	0	CRNKL1 was identified as a prognostic biomarker to predict the survival of Esophageal adenocarcinoma patients.	pmid/28363284
esophageal adenocarcinoma ---> CRP	CRP	Protein	Gockel,I.;Dirksen,K.;Messow,C.M.;Junginger,T.	Significance of preoperative C-reactive protein as a parameter of the perioperative course and long-term prognosis in squamous cell carcinoma and adenocarcinoma of the oesophagus.	2006	0	0	0	0	The preoperative serum CRP-level is an easily determined independent prognostic marker in patients with squamous cell carcinoma and adenocarcinoma of the oesophagus.	pmid/16773693
esophageal adenocarcinoma ---> CRTC1	CRTC1	Protein	Palles,C.;Chegwidden,L.;Li,X.;Findlay,J.M.;Farnham,G.;Castro Giner,F.;Peppelenbosch,M.P.;Kovac,M.;Adams,C.L.;Prenen,H.;Briggs,S.;Harrison,R.;Sanders,S.;MacDonald,D.;Haigh,C.;Tucker,A.;Love,S.;Nanji,M.;deCaestecker,J.;Ferry,D.;Rathbone,B.;Hapeshi,J.;Barr,	Polymorphisms Near TBX5 and GDF7 Are Associated With Increased Risk for Barrett's Esophagus	2015	0	0	0	0	More recently, in a combined analysis of Barrett's esophagus and esophageal adenocarcinoma cases, the Barrett's and Esophageal Adenocarcinoma Consortium identified susceptibility single nucleotide polymorphisms within CRTC1 and BARX1, and near FOXP1.	pmid/25447851
esophageal adenocarcinoma ---> CRTC1	CRTC1	Protein	van Nistelrooij,A.M.;van der Korput,H.A.;Broer,L.;van Marion,R.;van Berge Henegouwen,M.I.;van Noesel,C.J.;Biermann,K.;Spaander,M.C.;Tilanus,H.W.;van Lanschot,J.J.;Hofman,A.;Uitterlinden,A.G.;Wijnhoven,B.P.;Dinjens,W.N.	Single nucleotide polymorphisms in CRTC1 and BARX1 are associated with esophageal adenocarcinoma.	2015	0	0	0	0	Single nucleotide polymorphisms in CRTC1 and BARX1 are associated with esophageal adenocarcinoma.	pmid/26085818
esophageal adenocarcinoma ---> CRTC1	CRTC1	Protein	Palles,C.;Tomlinson,I.;Findlay,J.M.;Findlay,J.M.	Common variants confer susceptibility to Barrett’s esophagus: Insights from the first genome-wide association studies	2016	0	0	0	0	Two intronic single nucleotide polymorphisms in CRTC1 (CREB-regulated transcription coactivator 1) were found to be associated with Barrett’s esophagus/of developing esophageal adenocarcinoma risk at genome-wide significance in a combined analysis [ 40].	pmid/27573776
esophageal adenocarcinoma --+> CTGF	CTGF	Protein	Ahmad,A.;Askari,S.;Hahn-Strömberg,V.;Befekadu,R.	Investigating the association between polymorphisms in connective tissue growth factor and susceptibility to colon carcinoma	2015	0	0	0	0	CTGF has an important role in the angiogenesis of breast cancer, and is overexpressed in esophageal adenocarcinoma and colorectal cancer (13,17,19,46).	pmid/25502877
esophageal adenocarcinoma ---> CTHRC1	CTHRC1	Protein	Orloff,M.;Peterson,C.;He,X.;Ganapathi,S.;Heald,B.;Yang,Y.R.;Bebek,G.;Romigh,T.;Song,J.H.;Wu,W.;David,S.;Cheng,Y.;Meltzer,S.J.;Eng,C.	Germline mutations in MSR1, ASCC1, and CTHRC1 in patients with Barrett esophagus and esophageal adenocarcinoma.	2011	0	0	0	0	In addition, 13 patients (11.2%) with Barrett esophagus/esophageal adenocarcinoma carried germline mutations in MSR1, ASCC1, or CTHRC1.	pmid/21791690
esophageal adenocarcinoma ---> CTHRC1	CTHRC1	Protein	El-Omar,E.M.;Jankowski,J.;Jankowski,J.;Jankowski,J.	Editorial: Genetics of barrett's: The bigger, the better	2012	0	0	0	0	Germline mutations in MSR1, ASCC1, and CTHRC1 in patients with Barrett esophagus and esophageal adenocarcinoma .	pmid/22951876
esophageal adenocarcinoma ---> CTHRC1	CTHRC1	Protein	Thierry,G.;Pichon,O.;Briand,A.;Poulain,D.;Sznajer,Y.;David,A.;Le Caignec,C.	Autosomal insertional translocation mimicking an X-linked mode of inheritance	2013	0	0	0	0	Mutations in CTHRC1 (Collagen Triple-Helix Repeat-Containing Protein 1) have been involved in pathogenesis of some cases of Barrett esophagus and esophageal adenocarcinoma .	pmid/23107885
esophageal adenocarcinoma ---> CTHRC1	CTHRC1	Protein	de Jonge,P.J.F.;van Blankenstein,M.;Kuipers,E.J.;Grady,W.M.;Grady,W.M.;Kuipers,E.J.	Barrett's oesophagus: Epidemiology, cancer risk and implications for management	2013	0	0	0	0	Germline mutations in the MSR1, ASCC1, and CTHRC1 genes have been associated with the presence of Barrett’s oesophagus and oesophageal adenocarcinoma,109 and a recent genome-wide association study study with 5986 Barrett’s oesophagus cases and 12 825 controls in the replication stage found that genetic variants at two loci were associated with Barrett’s oesophagus risk; one located at chromosome …	pmid/24092861
esophageal adenocarcinoma ---> CTHRC1	CTHRC1	Protein	Sami,S.S.;Ragunath,K.;Iyer,P.G.	Screening for Barrett's Esophagus and Esophageal Adenocarcinoma: Rationale, Recent Progress, Challenges, and Future Directions	2014	0	0	0	0	ASCC1, MSR1, and CTHRC1 gene germline mutations also have been associated with Barrett's esophagus and Esophageal adenocarcinoma.	pmid/24887058
esophageal adenocarcinoma ---> CTHRC1	CTHRC1	Protein	Gerstberger,S.;Hafner,M.;Ascano,M.;Tuschl,T.	Evolutionary conservation and expression of human RNA-Binding proteins and their role in human genetic disease	2014	0	0	0	0	Nature 456:611–616. doi: 10.1038/nature07471 Orloff M, Peterson C, He X et al (2011) Germline mutations in MSR1, ASCC1, and CTHRC1 in patients with Barrett esophagus and esophageal adenocarcinoma.	pmid/25201102
esophageal adenocarcinoma ---> CTHRC1	CTHRC1	Protein	Whitson,M.J.;Falk,G.W.	Predictors of Progression to High-Grade Dysplasia or Adenocarcinoma in Barrett's Esophagus	2015	0	0	0	0	In a model-free linkage analysis comparing both concordant sibling pairs with Barrett's and esophageal adenocarcinoma and discordant sibling pairs, 3 genes were identified with significant mutations (MSR1, ASCC1, and CTHRC1).	pmid/26021196
esophageal adenocarcinoma ---> CTHRC1	CTHRC1	Protein	To,H.;Duong,C.P.;Phillips,W.A.;Trainer,A.H.;Clemons,N.J.;Phillips,W.A.;To,H.;Phillips,W.A.;Clemons,N.J.;Trainer,A.H.;Phillips,W.A.	The Genetics of Barrett’s Esophagus: A Familial and Population-Based Perspective	2016	0	0	0	0	Another published linkage study of Barrett’s esophagus/esophageal adenocarcinoma sibling pairs followed by a fine mapping association study identified specific single nucleotide polymorphisms in MSR1 (8p), ASCC1 (10q) and CTHRC1 (8q), implicated macrophage function and inflammatory pathways [65], but these variants have not been validated in other Barrett’s esophagus cohorts.	pmid/26971090
esophageal adenocarcinoma ---> CTNNB1	CTNNB1	Protein	Wijnhoven,B.P.;Nollet,F.;De Both,N.J.;Tilanus,H.W.;Dinjens,W.N.	Genetic alterations involving exon 3 of the beta-catenin gene do not play a role in adenocarcinomas of the esophagus.	2000	0	0	0	0	To explore the role of beta-catenin mutations in adenocarcinomas of the esophagus, we screened for genetic alterations in exon 3 in 69 tumor samples.	pmid/10797268
esophageal adenocarcinoma ---> CTNNB1	CTNNB1	Protein	Choi,Y.W.;Heath,E.I.;Heitmiller,R.;Forastiere,A.A.;Wu,T.T.	Mutations in beta-catenin and APC genes are uncommon in esophageal and esophagogastric junction adenocarcinomas.	2000	0	0	0	0	Therefore, we examined adenomatous polyposis coli and ß-catenin mutations and studied their roles in tumorigenesis of esophageal adenocarcinoma.	pmid/11048797
esophageal adenocarcinoma ---> CTNNB1	CTNNB1	Protein	Clément,G.;Jablons,D.M.;Benhattar,J.	Targeting the Wnt signaling pathway to treat Barrett's esophagus.	2007	0	0	0	0	Although mutations in adenomatous polyposis coli or beta-catenin are rare in esophageal adenocarcinoma, alterations of upstream components, such as overexpression of Wnt2 ligand or downregulation of Wnt antagonists may play dominant roles in the activation of the Wnt pathway.	pmid/17298295
esophageal adenocarcinoma ---> CTNNB1	CTNNB1	Protein	Lyros,O.;Jovanovic,N.;Shaker,R.;Rafiee,P.;Nie,L.;Medda,R.;Otterson,M.F.;Behmaram,B.;Mackinnon,A.;Lyros,O.;Gockel,I.	Wnt/ß-Catenin Signaling Activation beyond Robust Nuclear ß-Catenin Accumulation in Nondysplastic Barrett's Esophagus: Regulation via Dickkopf-1	2015	0	0	0	0	Interestingly, loss-of-function mutations in adenomatous polyposis coli, ß-catenin, or Axin, which have been associated with high ß-catenin activity [43], are not frequently detected in Barrett’s metaplasia or esophageal adenocarcinoma [12].	pmid/26297437
esophageal adenocarcinoma ---> CYP19A1	CYP19A1	Protein	Wu,I.C.;Zhao,Y.;Zhai,R.;Liu,G.;Ter-Minassian,M.;Asomaning,K.;Su,L.;Liu,C.Y.;Chen,F.;Kulke,M.H.;Heist,R.S.;Christiani,D.C.	Association between polymorphisms in cancer-related genes and early onset of esophageal adenocarcinoma.	2011	0	0	0	0	Subsequent logistic regression analysis indicated that 10 single-nucleotide polymorphisms (rs2070744 of NOS3, rs720321 of BCL2, rs17757541 of BCL2, rs11775256 of TNFRSF10A, rs1035142 of CASP8, rs2236302 of MMP14, rs4740363 of ABL1, rs696217 of GHRL, rs2445762 of CYP19A1, and rs11941492 of VEGFR2/KDR) were significantly associated with early onset of esophageal adenocarcinoma (=55 vs >55 years, al…	pmid/21472143
esophageal adenocarcinoma --+> CYP2J2	CYP2J2	Protein	Purnapatre,K.;Khattar,S.K.;Saini,K.S.	Cytochrome P450s in the development of target-based anticancer drugs	2008	0	0	0	0	CYP2J2 was found to be over-expressed in esophageal, adenocarcinoma, pulmonary squamous carcinoma, and breast carcinoma tissues .	pmid/18053638
esophageal adenocarcinoma --+> DKK1	DKK1	Protein	Lyros,O.;Rafiee,P.;Nie,L.;Medda,R.;Jovanovic,N.;Otterson,M.F.;Behmaram,B.;Gockel,I.;Mackinnon,A.;Shaker,R.	Wnt/ß-Catenin Signaling Activation beyond Robust Nuclear ß-Catenin Accumulation in Nondysplastic Barrett's Esophagus: Regulation via Dickkopf-1	2015	0	0	0	0	Intriguingly, Dkk1 is found to be overexpressed in esophageal adenocarcinoma , while, at the same time, ß-catenin activity is also significantly elevated, indicating high possibility of a defect within Dkk1 negative feedback loop caused either by posttranscriptional Dkk1 loss of function or by aberrant signaling activation downstream of the Dkk1 site of action.	pmid/26297437
esophageal adenocarcinoma --+> DKK3	DKK3	Protein	Wang,Z.;Lin,L.;Thomas,D.G.;Nadal,E.;Chang,A.C.;Beer,D.G.;Lin,J.	The role of Dickkopf-3 overexpression in esophageal adenocarcinoma.	2015	0	0	0	0	DKK3 was overexpressed (>2-fold) in 75.8% (72/95) of esophageal adenocarcinomas.	pmid/26093488
esophageal adenocarcinoma --+> DNMT1	DNMT1	Protein	Hong,J.;Li,D.;Wands,J.;Cao,W.;Cao,W.;Hong,J.;Souza,R.	Role of NADPH oxidase NOX5-S, NF-?B, and DNMT1 in acid-induced p16 hypermethylation in Barrett's cells	2013	0	0	0	0	B: DNMT1 mRNA levels were significantly increased in esophageal adenocarcinoma tissues, when compared with normal esophageal mucosa or Barrett’s mucosa (n = 3–12).	pmid/24025864
esophageal adenocarcinoma ---> DOCK2	DOCK2	Protein	Dulak,A.M.;Stojanov,P.;Peng,S.;Fox,C.;Imamura,Y.;Schumacher,S.E.;Beroukhim,R.;Ogino,S.;Golub,T.R.;Bass,A.J.;Dulak,A.M.;Stojanov,P.;Peng,S.;Lawrence,M.S.;Stewart,C.;Schumacher,S.E.;Shefler,E.;McKenna,A.;Carter,S.L.;Cibulskis,K.;Sivachenko,A.;Saksena,G.;Vo	Exome and whole-genome sequencing of esophageal adenocarcinoma identifies recurrent driver events and mutational complexity	2013	0	0	0	0	For the first time, we detected esophageal adenocarcinoma-relevant mutations in regulators of invasion and motility, including significantly recurrent mutations in DOCK2 and ELMO1.	pmid/23525077
esophageal adenocarcinoma ---> DOCK2	DOCK2	Protein	Namekata,K.;Kimura,A.;Kawamura,K.;Harada,C.;Harada,T.	Dock GEFs and their therapeutic potential: Neuroprotection and axon regeneration	2014	0	0	0	0	Like Dock1, over 20 mutations in Dock2 were also detected in human esophageal adenocarcinoma cells ( ), suggesting that the aberrant Rac1 activation by mutant Dock2 is also involved in esophageal adenocarcinoma tumogenesis.	pmid/25016980
esophageal adenocarcinoma ---> DOCK2	DOCK2	Protein	Pillai,S.;Gopalan,V.;Lam,A.K.;Pillai,S.	DNA genome sequencing in esophageal adenocarcinoma	2018	0	0	0	0	Another whole-genome sequencing study by Dulak et al. utilizing 15 fresh frozen esophageal adenocarcinoma tumors/nonneoplastic control pairs of tissues reported novel significantly mutated genes SPG20, TLR4, ELMO1, and DOCK2 in the pathogenesis of esophageal adenocarcinoma [8].	pmid/29600374
esophageal adenocarcinoma ---> EGFR	EGFR	Protein	Rustgi,A.K.	BIOMARKERS FOR MALIGNANCY IN THE COLUMNAR-LINED ESOPHAGUS	1997	0	0	0	0	EGFR has been shown to be amplified in a subset of Barrett's esophagus and esophageal adenocarcinoma.	doi/10.1016/S0889-8553(05)70316-2
esophageal adenocarcinoma ---> EGFR	EGFR	Protein	Dai,T.;Shah,M.A.	Chemoradiation in Esophageal Cancer	2014	0	0	0	0	EGFR amplification has been reported in 21% of adenocarcinomas, 12-28% of esophageal squamous cell carcinoma in small series, and activating EGFR mutations have also been identified in esophageal adenocarcinomas .	doi/10.1016/j.bpg.2014.11.006
esophageal adenocarcinoma ---> EGFR	EGFR	Protein	Pectasides,E.	Genomic Alterations and Targeted Therapy in Gastric and Esophageal Adenocarcinoma	2016	0	0	0	0	The epidermal growth factor receptor (EGFR) is a receptor tyrosine kinase of the HER family and is amplified in 10% to 15% of esophageal adenocarcinomas and gastric cancers, primarily the chromosomal instability subtype.	doi/10.1016/j.clinthera.2016.03.016
esophageal adenocarcinoma ---> EGFR	EGFR	Protein	Yantiss,R.K.;Samowitz,W.S.	Molecular Pathology of Gastrointestinal Cancer	2012	0	0	0	0	Approximately 10% of esophageal adenocarcinomas show amplification of EGFR, which is associated with poorer overall survival and advanced tumor stage.	doi/10.1016/j.path.2012.08.002
esophageal adenocarcinoma ---> EGFR	EGFR	Protein	Kim,J.;Fox,C.;Peng,S.;Pusung,M.;Pectasides,E.;Matthee,E.;Hong,Y.S.;Van Hummelen,P.;Wong,K.-K.;Bass,A.J.;Kim,J.;Peng,S.;Bass,A.J.;Kim,J.;Pectasides,E.;Matthee,E.;Hong,Y.S.;Do,I.-G.;Kim,K.-M.;Jang,J.;Lee,J.;Thorner,A.R.;Van Hummelen,P.;Rustgi,A.K.;Wong,K.-	Preexisting oncogenic events impact trastuzumab sensitivity in ERBB2-amplified gastroesophageal adenocarcinoma	2014	0	0	0	0	EGFR amplifications were present in both tumors types but were more common in the gastric and esophageal adenocarcinomas (7.8% vs. 1.6%).	doi/10.1172/JCI75200
esophageal adenocarcinoma ---> EGFR	EGFR	Protein	Bartley,A.N.;Hamilton,S.R.	Select biomarkers for tumors of the gastrointestinal tract: Present and future	2015	0	0	0	0	The presence of activating mutations in epidermal growth factor receptor in esophageal adenocarcinomas and Barrett esophagus has been described.87	doi/10.5858/arpa.2014-0189-RA
esophageal adenocarcinoma --+> EGFR	EGFR	Protein	Paulson,T.G.;Reid,B.J.	Focus on Barrett's esophagus and esophageal adenocarcinoma	2004	0	0	0	0	EGFR, and to a lesser extent its binding partner TGF-a, are overexpressed in esophageal adenocarcinoma.	pmid/15261138
esophageal adenocarcinoma ---> EGFR	EGFR	Protein	Lin,J.;Beerm,D.G.	Molecular biology of upper gastrointestinal malignancies	2004	0	0	0	0	Genomic amplification of EGFR has been found in 13% to 30% of ESOPHAGEAL adenocarcinomas and is associated with the degree of dysplasia, lymph node metastases, and poor survival.	pmid/15297940
esophageal adenocarcinoma ---> EGFR	EGFR	Protein	Atherfold,P.A.	Molecular biology of Barrett's cancer	2006	0	0	0	0	EGF-R and transforming growth factor-a are located on chromosomes 7p12-13 and 2p13, respectively, which are frequently amplified in oesophageal adenocarcinomas correlating with tumour progression and lymphatic dissemination.	pmid/16997163
esophageal adenocarcinoma ---> EGFR	EGFR	Protein	D'Amico,T.A.	Molecular Biologic Staging of Esophageal Cancer	2006	0	0	0	0	Both Epidermal growth factor receptor and erb-B2 alterations are found in approximately 30% of esophageal adenocarcinomas .	pmid/17240819
esophageal adenocarcinoma ---> EGFR	EGFR	Protein	Sarbia,M.;Ott,N.;Pühringer-Oppermann,F.;Brücher,B.L.	The predictive value of molecular markers (p53, EGFR, ATM, CHK2) in multimodally treated squamous cell carcinoma of the oesophagus.	2007	0	0	0	0	Moreover, in one of the two positive studies (Gibson et al, 2003), EGFR was found to have predictive value in oesophageal adenocarcinoma, but not in squamous cell carcinoma.	pmid/17940507
esophageal adenocarcinoma ---> EGFR	EGFR	Protein	Rygiel,A.M.;Milano,F.;Ten Kate,F.J.;Schaap,A.;Wang,K.K.;Peppelenbosch,M.P.;Bergman,J.J.;Krishnadath,K.K.	Gains and amplifications of c-myc, EGFR, and 20.q13 loci in the no dysplasia-dysplasia-adenocarcinoma sequence of Barrett's esophagus.	2008	0	0	0	0	Amplifications of the c-myc, EGFR, and 20q12 loci may serve as diagnostic markers to identify patients with Barrett's esophagus with high-grade dysplasia or esophageal adenocarcinoma.	pmid/18559552
esophageal adenocarcinoma ---> EGFR	EGFR	Protein	Fiske,W.H.;Threadgill,D.;Coffey,R.J.	ERBBs in the gastrointestinal tract: Recent progress and new perspectives	2009	0	0	0	0	In addition to increased EGFR immunoreactivity, mutations in EGFR have been detected in 11.7% of esophageal adenocarcinomas and 14.2% of cases of Barrett's esophagus .	pmid/19041864
esophageal adenocarcinoma --+> EGFR	EGFR	Protein	Taylor,M.D.;Smith,P.W.;Brix,W.K.;Wick,M.R.;Theodosakis,N.;Swenson,B.R.;Kozower,B.D.;Jones,D.R.	Correlations between selected tumor markers and fluorodeoxyglucose maximal standardized uptake values in esophageal cancer	2009	0	0	0	0	Epidermal growth factor receptor is overexpressed in 30-60% of esophageal adenocarcinoma tumors.	pmid/19136271
esophageal adenocarcinoma --+> EGFR	EGFR	Protein	Giamas,G.;Man,Y.L.;Hirner,H.;Bischof,J.;Kramer,K.;Khan,K.;Lavina Ahmed,S.S.;Stebbing,J.;Knippschild,U.	Kinases as targets in the treatment of solid tumors	2010	0	0	0	0	Poorly differentiated esophageal adenocarcinomas have higher EGFR expression levels than low-grade tumors .	pmid/20096351
esophageal adenocarcinoma --+> EGFR	EGFR	Protein	Mukherjee,K.;El-Rifai,W.;Chakravarthy,A.B.;Goff,L.W.;El-Rifai,W.	Esophageal adenocarcinoma: Treatment modalities in the era of targeted therapy	2010	0	0	0	0	epidermal growth factor receptor is upregulated in high-grade dysplasia [59] and overexpressed by a factor of four in esophageal adenocarcinoma [60], particularly in poorly differentiated tumors [61].	pmid/20300841
esophageal adenocarcinoma --+> EGFR	EGFR	Protein	Gold,P.J.;Goldman,B.;Iqbal,S.;Zhang,W.;Lenz,H.-J.;Leichman,L.P.;Blanke,C.D.	Cetuximab as second-line therapy in patients with metastatic esophageal adenocarcinoma: A phase II southwest oncology group study (S0415)	2010	0	0	0	0	Approximately 65% of esophageal adenocarcinomas have been shown to overexpress EGFR, and amplification of the EGFR gene has been found in approximately 11%.	pmid/20631636
esophageal adenocarcinoma ---> EGFR	EGFR	Protein	Goldman,A.;Chen,H.D.R.;Roesly,H.B.;Hill,K.A.;Bernstein,H.;Dvorak,K.;Tome,M.E.;Dvorak,B.;Goldman,A.;Dvorak,K.	Characterization of squamous esophageal cells resistant to bile acids at acidic pH: Implication for Barrett's esophagus pathogenesis	2011	0	0	0	0	Mutations or amplifications of EGFR or EGFR family members are implicated in BARRETT’S ESOPHAGUS and esophageal adenocarcinoma development (33, 36).	pmid/21127259
esophageal adenocarcinoma --+> EGFR	EGFR	Protein	Cronin,J.;McAdam,E.;Danikas,A.;Tselepis,C.;Griffiths,P.;Baxter,J.;Thomas,L.;Manson,J.;Jenkins,G.	Epidermal growth factor receptor (EGFR) is overexpressed in high-grade dysplasia and adenocarcinoma of the esophagus and may represent a biomarker of histological progression in Barrett's esophagus (BE).	2011	0	0	0	0	Epidermal growth factor receptor (EGFR) is overexpressed in high-grade dysplasia and adenocarcinoma of the esophagus and may represent a biomarker of histological progression in Barrett's esophagus .	pmid/21157443
esophageal adenocarcinoma ---> EGFR	EGFR	Protein	Goh,X.Y.;Rees,J.R.E.;Paterson,A.L.;Fitzgerald,R.C.;Goh,X.Y.;Paterson,A.L.;Chin,S.F.;Caldas,C.;Rees,J.R.E.;Chin,S.F.;Marioni,J.C.;Caldas,C.;Save,V.;O'Donovan,M.;Eijk,P.P.;Ylstra,B.;Alderson,D.	Integrative analysis of array-comparative genomic hybridisation and matched gene expression profiling data reveals novel genes with prognostic significance in oesophageal adenocarcinoma	2011	0	0	0	0	The proportion of oesophageal adenocarcinoma samples with EGFR over-expression in our data was in agreement with the proportion of oesophageal adenocarcinomas having EGFR amplifications (11%) in our cohort.	pmid/21478220
esophageal adenocarcinoma --+> EGFR	EGFR	Protein	Harper,N.;Li,Y.;Farmer,R.;Martin,R.C.G.	Epidermal growth factor expression in esophageal adenocarcinoma: A clinically relevant target?	2012	0	0	0	0	Overexpression of EGFR has been linked to a wide range of cancers, and some studies have indicated that EGFR expression may be significantly up-regulated in the progression of esophageal adenocarcinoma.3	pmid/22089954
esophageal adenocarcinoma ---> EGFR	EGFR	Protein	Navarini,D.;Gurski,R.R.;Madalosso,C.A.;Aita,L.;Meurer,L.;Fornari,F.	Epidermal growth factor receptor expression in esophageal adenocarcinoma: relationship with tumor stage and survival after esophagectomy.	2012	0	0	0	0	EGFR expression might be assumed as a prognostic marker for esophageal adenocarcinoma.	pmid/22792097
esophageal adenocarcinoma ---> EGFR	EGFR	Protein	Bettstetter,M.;Berezowska,S.;Keller,G.;Walch,A.;Feuchtinger,A.;Slotta-Huspenina,J.;Feith,M.;Drecoll,E.;Höfler,H.;Langer,R.	Epidermal growth factor receptor, phosphatidylinositol-3-kinase catalytic subunit/PTEN, and KRAS/NRAS/BRAF in primary resected esophageal adenocarcinomas: loss of PTEN is associated with worse clinical outcome	2012	0	0	0	0	We did not perform EGFR mutational analysis in this study because EGFR mutations occur very rarely in Esophageal adenocarcinoma and have not been reported to have biological significance.	pmid/23158210
esophageal adenocarcinoma ---> EGFR	EGFR	Protein	Abedi-Ardekani,B.;Dar,N.A.;Martel-Planche,G.;Villar,S.;Mounawar,M.;Hainaut,P.;Abedi-Ardekani,B.;Saidi,F.;Malekzadeh,R.;Abedi-Ardekani,B.;Dar,N.A.;Mir,M.M.;Zargar,S.A.;Lone,M.M.;Mir,M.M.;Mounawar,M.;Hainaut,P.	Epidermal growth factor receptor (EGFR) mutations and expression in squamous cell carcinoma of the esophagus in central Asia	2012	0	0	0	0	However, only few studies have evaluated EGFR mutations in esophageal adenocarcinoma or Esophageal Squamous Cell Carcinoma .	pmid/23244191
esophageal adenocarcinoma ---> EGFR	EGFR	Protein	Sano,A.;Sohda,M.;Fukai,Y.;Ojima,H.;Sano,A.;Suzuki,S.;Yokobori,T.;Sakai,M.;Tanaka,N.;Inose,T.;Miyazaki,T.;Kuwano,H.;Sakurai,S.;Kato,H.;Nakajima,M.;Hosoya,Y.;Enomoto,T.;Kanda,T.;Ajioka,Y.	Expression of receptor tyrosine kinases in esophageal carcinosarcoma	2013	0	0	0	0	Amplification of the EGFR gene has also been reported in ~30% of esophageal squamous cell carcinomas and 6-11% of esophageal adenocarcinoma cases (25,27).	pmid/23546020
esophageal adenocarcinoma --+> EGFR	EGFR	Protein	Fichter,C.D.;Gudernatsch,V.;Przypadlo,C.M.;Follo,M.;Schmidt,G.;Werner,M.;Lassmann,S.	ErbB targeting inhibitors repress cell migration of esophageal squamous cell carcinoma and adenocarcinoma cells by distinct signaling pathways.	2014	0	0	0	0	ErbB family receptor tyrosine kinases (ErbBs) play a role in cell adhesion and migration and are frequently overexpressed in esophageal squamous cell carcinomas or esophageal adenocarcinomas .	pmid/25091467
esophageal adenocarcinoma ---> EGFR	EGFR	Protein	Shang,L.;Hao,J.-J.;Jiang,Y.-Y.;Shi,F.;Zhang,Y.;Cai,Y.;Xu,X.;Zhan,Q.-M.;Wang,M.-R.;Liu,H.-J.;Jia,X.-M.	A panel of overexpressed proteins for prognosis in esophageal squamous cell carcinoma	2014	0	0	0	0	A panel of three proteins (EGFR, TRIM44, and SIRT2) had been shown to determine prognosis for esophageal adenocarcinoma , and a combination of this panel and clinicopathologic features could stratify patients into subgroups with different prognosis [24–26].	pmid/25337715
esophageal adenocarcinoma ---> EGFR	EGFR	Protein	Dai,T.;Shah,M.A.	Chemoradiation in oesophageal cancer	2015	0	0	0	0	EGFR amplification has been reported in 21% of adenocarcinomas, 12-28% of oesophageal squamous cell carcinoma in small series, and activating EGFR mutations have also been identified in oesophageal adenocarcinomas .	pmid/25743466
esophageal adenocarcinoma ---> EGFR	EGFR	Protein	Spohn,L.;Fichter,C.;Werner,M.;Lassmann,S.;Werner,M.;Lassmann,S.;Lassmann,S.	Subcellular localization of EGFR in esophageal carcinoma cell lines	2016	0	0	0	0	EGFR gene amplification and/or overexpression occur in various cancers including Esophageal squamous cell carcinomas and esophageal adenocarcinomas and are associated with worse prognosis and treatment response to EGFR-targeted therapies (Aichler et al. 2014; Cronin et al. 2011; Kato et al.	pmid/26582583
esophageal adenocarcinoma ---> EGFR	EGFR	Protein	Hedner,C.;Borg,D.;Nodin,B.;Karnevi,E.;Jirström,K.;Eberhard,J.	Expression and Prognostic Significance of Human Epidermal Growth Factor Receptors 1 and 3 in Gastric and Esophageal Adenocarcinoma.	2016	0	0	0	0	The aim of this study was to examine the expression and prognostic impact of human epidermal growth factor receptor 1 (HER1/EGFR) and 3 (HER3), as well as the occurrence of EGFR and KRAS mutations in gastric and esophageal adenocarcinoma.	pmid/26844548
esophageal adenocarcinoma ---> EGFR	EGFR	Protein	Pectasides,E.	Genomic Alterations and Targeted Therapy in Gastric and Esophageal Adenocarcinoma	2016	0	0	0	0	HER2 is a member of the human epidermal growth factor receptor family and is found to be amplified in 15% to 20% of gastric and esophageal adenocarcinomas.	pmid/27041412
esophageal adenocarcinoma --+> EGFR	EGFR	Protein	Wadhwa,R.;Shiozaki,H.;Shimodaira,Y.;Lin,Q.;Elimova,E.;Scott,A.W.;Kaya,D.M.;Harada,K.;Song,S.;Ajani,J.A.;Wang,X.;Baladandayuthapani,V.;Berry,D.;Liu,B.;Hofstetter,W.L.;Swisher,S.G.;Rice,D.C.;Maru,D.M.;Kalhor,N.;Bhutani,M.S.;Weston,B.;Lee,J.H.;Skinner,H.D.	Nuclear expression of Gli-1 is predictive of pathologic complete response to chemoradiation in trimodality treated oesophageal cancer patients	2017	0	0	0	0	A glaring example is that EGFR is overexpressed in squamous and adenocarcinoma of the esophagus and is prognostic (Wang et al, 2007); however, the assumption that these tumours are primarily driven by EGFR was incorrect as demonstrated by several clinical trials that attempted inhibition of the EGFR pathway by various means but failed miserably (Chan et al, 2011; Crosby et al, 2013; Lordick et al…	pmid/28728163
esophageal adenocarcinoma ---> EGFR	EGFR	Protein	Quan,C.;Xiao,J.;Liu,L.;Duan,Q.;Yuan,P.;Zhu,F.;Xiao,J.	Protein kinases as tumor biomarkers and therapeutic targets	2017	0	0	0	0	Therefore, EGFR may be useful as a prognostic marker for esophageal adenocarcinoma [100].	pmid/28730960
esophageal adenocarcinoma ---> EGFR	EGFR	Protein	Lee,K.T.W.;Gopalan,V.;Lam,A.K.;Smith,R.A.	Targeted single gene mutation in esophageal adenocarcinoma	2018	0	0	0	0	Substitution, amplification, or truncation of epidermal growth factor receptor (EGFR) were observed in approximately 14% of patients with esophageal adenocarcinoma	pmid/29600373
esophageal adenocarcinoma --+> EGF	EGF	Protein	Dahlberg,P.S.;Ferrin,L.F.;Grindle,S.M.;Nelson,C.M.;Hoang,C.D.;Jacobson,B.	Gene expression profiles in esophageal adenocarcinoma	2004	0	0	0	0	For example, levels of mRNA of epidermal growth factor and its receptor are increased in nearly 70% of Barrett's esophagus and esophageal adenocarcinoma samples .	pmid/14992916
esophageal adenocarcinoma ---> EGF	EGF	Protein	Lanuti,M.;Liu,G.;Goodwin,J.M.;Zhai,R.;Fuchs,B.C.;Asomaning,K.;Su,L.;Nishioka,N.S.;Tanabe,K.K.;Christiani,D.C.	A functional epidermal growth factor (EGF) polymorphism, EGF serum levels, and esophageal adenocarcinoma risk and outcome.	2008	0	0	0	0	A functional epidermal growth factor (EGF) polymorphism, EGF serum levels, and esophageal adenocarcinoma risk and outcome.	pmid/18483390
esophageal adenocarcinoma ---> EGF	EGF	Protein	Cheung,W.Y.;Zhai,R.;Kulke,M.H.;Heist,R.S.;Asomaning,K.;Ma,C.;Wang,Z.;Su,L.;Lanuti,M.;Tanabe,K.K.;Christiani,D.C.;Liu,G.	Epidermal growth factor A61G gene polymorphism, gastroesophageal reflux disease and esophageal adenocarcinoma risk.	2009	0	0	0	0	As gastroesophageal reflux disease is an established risk factor for esophageal adenocarcinoma, we evaluated whether the association between epidermal growth factor (EGF) polymorphism and esophageal adenocarcinoma development is altered by the presence of gastroesophageal reflux disease.	pmid/19520791
esophageal adenocarcinoma ---> EGF	EGF	Protein	Lurje,G.;Leers,J.M.;Pohl,A.;Oezcelik,A.;Zhang,W.;Ayazi,S.;Winder,T.;Ning,Y.;Yang,D.;Klipfel,N.E.;Chandrasoma,P.;Hagen,J.A.;DeMeester,S.R.;DeMeester,T.R.;Lenz,H.J.	Genetic variations in angiogenesis pathway genes predict tumor recurrence in localized adenocarcinoma of the esophagus.	2010	0	0	0	0	This study supports the role of functional PAR-1 and EGF polymorphisms as independent prognostic markers in localized esophageal adenocarcinoma and may therefore help to identify patient subgroups at high risk for tumor recurrence.	pmid/20101173
esophageal adenocarcinoma ---> EGF	EGF	Protein	Coate,L.;Cuffe,S.;Horgan,A.;Hung,R.J.;Christiani,D.;Liu,G.	Germline genetic variation, cancer outcome, and pharmacogenetics	2010	0	0	0	0	Lanuti M, Liu G, Goodwin JM, et al: A functional epidermal growth factor polymorphism, epidermal growth factor serum levels, and esophageal adenocarcinoma risk and outcome.	pmid/20679599
esophageal adenocarcinoma ---> EGF	EGF	Protein	Menke,V.;Pot,R.G.;Moons,L.M.;van Zoest,K.P.;Hansen,B.;van Dekken,H.;Siersema,P.D.;Kusters,J.G.;Kuipers,E.J.	Functional single-nucleotide polymorphism of epidermal growth factor is associated with the development of Barrett's esophagus and esophageal adenocarcinoma.	2012	0	0	0	0	Functional single-nucleotide polymorphism of epidermal growth factor is associated with the development of Barrett's esophagus and esophageal adenocarcinoma.	pmid/22129558
esophageal adenocarcinoma ---> EGF	EGF	Protein	Babar,M.;Reynolds,J.V.;Ryan,A.W.;Segurado,R.;Turner,G.;McManus,R.;Anderson,L.A.;Murray,L.J.;Murphy,S.J.;Johnston,B.T.;Comber,H.	Genes of the interleukin-18 pathway are associated with susceptibility to barrett's esophagus and esophageal adenocarcinoma	2012	0	0	0	0	A functional epidermal growth factor polymorphism, epidermal growth factor serum levels, and esophageal adenocarcinoma risk and outcome .	pmid/22664470
esophageal adenocarcinoma ---> EGF	EGF	Protein	El-Omar,E.M.;Jankowski,J.;Jankowski,J.;Jankowski,J.	Editorial: Genetics of barrett's: The bigger, the better	2012	0	0	0	0	Functional single-nucleotide polymorphism of epidermal growth factor is associated with the development of Barrett’s esophagus and esophageal adenocarcinoma .	pmid/22951876
esophageal adenocarcinoma ---> EGF	EGF	Protein	Levine,D.M.;Zhang,R.;Ek,W.E.;MacGregor,S.;Liu,X.;Lao-Sirieix,P.;Debiram-Beecham,I.;Fitzgerald,R.C.;Onstad,L.;Reid,B.J.;Vaughan,T.L.;Sather,C.;Gammon,M.D.;Corley,D.A.;Corley,D.A.;Shaheen,N.J.;Bird,N.C.;Hardie,L.J.;Murray,L.J.;Reid,B.J.;Chow,W.-H.;Risch,H.	A genome-wide association study identifies new susceptibility loci for esophageal adenocarcinoma and Barrett's esophagus	2013	0	0	0	0	A functional epidermal growth factor polymorphism, epidermal growth factor serum levels, and esophageal adenocarcinoma risk and outcome.	pmid/24121790
esophageal adenocarcinoma ---> EGF	EGF	Protein	Cheung,W.Y.;Zhai,R.;Kulke,M.;Heist,R.;Asomaning,K.;Ma,C.;Wang,Z.;Su,L.;Christiani,D.;Liu,G.	Epidermal growth factor (EGF) gene polymorphism, gastroesophageal reflux disease (GERD), and esophageal adenocarcinoma (EAC) risk.	2009	0	0	0	0	Epidermal growth factor (EGF) gene polymorphism, gastroesophageal reflux disease , and esophageal adenocarcinoma risk.	pmid/27963962
esophageal adenocarcinoma ---> ELMO1	ELMO1	Protein	Dulak,A.M.;Stojanov,P.;Peng,S.;Lawrence,M.S.;Fox,C.;Stewart,C.;Bandla,S.;Imamura,Y.;Schumacher,S.E.;Shefler,E.;McKenna,A.;Carter,S.L.;Cibulskis,K.;Sivachenko,A.;Saksena,G.;Voet,D.;Ramos,A.H.;Auclair,D.;Thompson,K.;Sougnez,C.;Onofrio,R.C.;Guiducci,C.;Bero	Exome and whole-genome sequencing of esophageal adenocarcinoma identifies recurrent driver events and mutational complexity.	2013	0	0	0	0	Functional analyses of esophageal adenocarcinoma-derived mutations in ELMO1 identifies increased cellular invasion.	pmid/23525077
esophageal adenocarcinoma ---> ELMO1	ELMO1	Protein	Pillai,S.;Gopalan,V.;Lam,A.K.;Pillai,S.	DNA genome sequencing in esophageal adenocarcinoma	2018	0	0	0	0	Another whole-genome sequencing study by Dulak et al. utilizing 15 fresh frozen esophageal adenocarcinoma tumors/nonneoplastic control pairs of tissues reported novel significantly mutated genes SPG20, TLR4, ELMO1, and DOCK2 in the pathogenesis of esophageal adenocarcinoma [8].	pmid/29600374
esophageal adenocarcinoma ---> ENG	ENG	Protein	Saad,R.S.;Kordunsky,L.;Liu,Y.L.;Denning,K.L.;Kandil,H.A.;Silverman,J.F.	Lymphatic microvessel density as prognostic marker in colorectal cancer.	2006	0	0	0	0	Endoglin (CD105) and vascular endothelial growth factor as prognostic markers in esophageal adenocarcinoma.	pmid/16799477
esophageal adenocarcinoma ---> ENG	ENG	Protein	Hormi-Carver,K.;Souza,R.F.	Molecular Markers and Genetics in Cancer Development	2009	0	0	0	0	Although vascular endothelial growth factor and endoglin expression may serve as prognostic markers for patients with high-grade dysplasia in Barrett's esophagus and esophageal adenocarcinoma, no data exist for a role of these markers to predict the risk of cancer progression in patients with metaplastic Barrett's esophagus.	pmid/19500736
esophageal adenocarcinoma --+> EPAS1	EPAS1	Protein	Phelan,J.J.;Feighery,R.;Eldin,O.S.;Meachair,S.Ó.;Cannon,A.;Byrne,R.;MacCarthy,F.;O'Toole,D.;Reynolds,J.V.;O'Sullivan,J.	Examining the connectivity between different cellular processes in the Barrett tissue microenvironment	2015	0	0	0	0	Increased HIF1a and HIF2a expression has been demonstrated across the metaplastic-dysplastic-oesophageal adenocarcinoma sequence .	pmid/26688097
esophageal adenocarcinoma ---> ERBB2	ERBB2	Protein	Michopoulos,S.;Tsibouris,P.;Bouzakis,H.;Sotiropoulou,M.;Kralios,N.	Complete regression of Barrett's esophagus with heat probe thermocoagulation: mid-term results	1999	0	0	0	0	Overexpression (membranous) of c-erbB-2 has been noted in 26% to 60% of esophageal adenocarcinomas and 13% to 75% of dysplastic but not metaplastic Barrett's mucosa, suggesting that the c-erbB-2 mutation is an early event in esophageal carcinogenesis.	doi/10.1016/S0016-5107(99)70219-1
esophageal adenocarcinoma ---> ERBB2	ERBB2	Protein	Pectasides,E.	Genomic Alterations and Targeted Therapy in Gastric and Esophageal Adenocarcinoma	2016	0	0	0	0	HER2 is a member of the human epidermal growth factor receptor family and is found to be amplified in 15% to 20% of gastric and esophageal adenocarcinomas.	doi/10.1016/j.clinthera.2016.03.016
esophageal adenocarcinoma ---> ERBB2	ERBB2	Protein	Evans,M.;Smith,M.;O'Sullivan,B.;Taniere,P.	Molecular testing of gastrointestinal tumours	2017	0	0	0	0	After the fashion of gastric adenocarcinomas, the presence of HER2 amplification in oesophageal adenocarcinomas arising in the context of Barrett's oesophagus predicts favourable response to the anti-HER2 agent, trastuzumab (Herceptin®).	doi/10.1016/j.mpdhp.2017.08.004
esophageal adenocarcinoma ---> ERBB2	ERBB2	Protein	Omar,N.;Yan,B.;Salto-Tellez,M.	HER2: An emerging biomarker in non-breast and non-gastric cancers	2015	0	0	0	0	Although there is a paucity of data concerning the efficacy of anti-HER2 therapeutics in oesophageal cancers, it is noteworthy that complete response to lapatinib was documented in a single case of HER2-amplified oesophageal adenocarcinoma .	doi/10.1016/j.pathog.2015.05.002
esophageal adenocarcinoma ---> ERBB2	ERBB2	Protein	Leszczynska,K.B.;Dobrynin,G.;Leslie,R.E.;Ient,J.;Boumelha,A.J.;Senra,J.M.;Hawkins,M.A.;Maughan,T.;Mukherjee,S.;Hammond,E.M.	Preclinical testing of an Atr inhibitor demonstrates improved response to standard therapies for esophageal cancer	2016	0	0	0	0	The only biomarker driven therapy in clinical practice to date is trastuzumab, a humanized monoclonal antibody against HER2 which is amplified in 15-25% of adenocarcinomas of the esophagus; future treatment strategies should increasingly incorporate drugs that exploit aberrations in specific signaling pathways (in this case, ATR inhibition in a p53 mutated tumor).	doi/10.1016/j.radonc.2016.10.023
esophageal adenocarcinoma ---> ERBB2	ERBB2	Protein	Naini,B.V.;Souza,R.F.;Souza,R.F.;Odze,R.D.	Barrett's esophagus: A comprehensive and contemporary review for pathologists	2016	0	0	0	0	Although the role of erbB-2 (also called HER2 or Neu) remains controversial, erbB-2 mutations have been detected in esophageal adenocarcinomas by exome and whole-genome sequencing.127	doi/10.1097/PAS.0000000000000598
esophageal adenocarcinoma ---> ERBB2	ERBB2	Protein	Kim,J.;Fox,C.;Peng,S.;Pusung,M.;Pectasides,E.;Matthee,E.;Hong,Y.S.;Van Hummelen,P.;Wong,K.-K.;Bass,A.J.;Kim,J.;Peng,S.;Bass,A.J.;Kim,J.;Pectasides,E.;Matthee,E.;Hong,Y.S.;Do,I.-G.;Kim,K.-M.;Jang,J.;Lee,J.;Thorner,A.R.;Van Hummelen,P.;Rustgi,A.K.;Wong,K.-	Preexisting oncogenic events impact trastuzumab sensitivity in ERBB2-amplified gastroesophageal adenocarcinoma	2014	0	0	0	0	Co-occurring oncogenic amplifications in ERBB2-amplified gastric and esophageal adenocarcinoma samples.	doi/10.1172/JCI75200
esophageal adenocarcinoma --+> ERBB2	ERBB2	Protein	Hajj,C.;Goodman,K.A.	Role of radiotherapy and newer techniques in the treatment of GI cancers	2015	0	0	0	0	Radiation Therapy Oncology Group 1010 is a phase III trial evaluating trastuzumab added to trimodality treatment of HER2-overexpressing esophageal adenocarcinoma.49	doi/10.1200/JCO.2014.59.9787
esophageal adenocarcinoma ---> ERBB2	ERBB2	Protein	Wang,W.J.;Xie,P.;Chang,J.;Ren,J.L.;Wu,M.J.;Lu,Z.Q.	Role of human epidermal growth factor receptor 2 as a prognostic factor for survival in esophageal carcinoma: Evidence from 2872 subjects	2016	0	0	0	0	Based on the results of subgroup analyses, we found that HER2 overexpression may be valuable biomarker for worse prognosis in eScc and esophageal adenocarcinoma.	embase/20160581911
esophageal adenocarcinoma ---> ERBB2	ERBB2	Protein	Lin,J.;Beerm,D.G.	Molecular biology of upper gastrointestinal malignancies	2004	0	0	0	0	Amplification of ERBB2 has been reported in 4.5% of high-grade dysplasias and 22% of ESOPHAGEAL adenocarcinomas, suggesting a role in the development of ESOPHAGEAL adenocarcinoma.	pmid/15297940
esophageal adenocarcinoma ---> ERBB2	ERBB2	Protein	Dahlberg,P.S.;Jacobson,B.A.;Dahal,G.;Fink,J.M.;Kratzke,R.A.;Maddaus,M.A.;Ferrin,L.J.	ERBB2 Amplifications in Esophageal Adenocarcinoma	2004	0	0	0	0	Therefore, we have chosen to study, in detail, the mechanisms and consequences of ERBB2 amplification in esophageal adenocarcinoma tumors.	pmid/15511476
esophageal adenocarcinoma --+> ERBB2	ERBB2	Protein	Safran,H.;DiPetrillo,T.;Nadeem,A.;Steinhoff,M.;Tantravahi,U.;Rathore,R.;Wanebo,H.;Hughes,M.;Maia,C.;Tsai,J.Y.;Pasquariello,T.;Pepperell,J.R.;Cioffi,W.;Kennedy,T.;Reeder,L.;Ng,T.;Adrian,A.;Goldstein,L.;Chak,B.;Choy,H.	Trastuzumab, paclitaxel, cisplatin, and radiation for adenocarcinoma of the esophagus: a phase I study.	2004	0	0	0	0	HER-2/neu is overexpressed in approximately one-third of esophageal adenocarcinomas.	pmid/15581047
esophageal adenocarcinoma ---> ERBB2	ERBB2	Protein	Kwong,K.F.	Molecular Biology of Esophageal Cancer in the Genomics Era	2005	0	0	0	0	Both cyclin and c-erbB-2 genetic mutations appear important in the development of esophageal adenocarcinoma .	pmid/15927650
esophageal adenocarcinoma --+> ERBB2	ERBB2	Protein	Safran,H.;Dipetrillo,T.;Akerman,P.;Ng,T.;Evans,D.;Steinhoff,M.;Benton,D.;Purviance,J.;Goldstein,L.;Tantravahi,U.;Kennedy,T.	Phase I/II study of trastuzumab, paclitaxel, cisplatin and radiation for locally advanced, HER2 overexpressing, esophageal adenocarcinoma.	2007	0	0	0	0	Assessment of the effect of trastuzumab in the treatment of patients with esophageal adenocarcinoma overexpressing HER2 is limited by the small number of patients in this study.	pmid/17097832
esophageal adenocarcinoma ---> ERBB2	ERBB2	Protein	Reichelt,U.;Duesedau,P.;Tsourlakis,M.C.h.;Quaas,A.;Link,B.C.;Schurr,P.G.;Kaifi,J.T.;Gros,S.J.;Yekebas,E.F.;Marx,A.;Simon,R.;Izbicki,J.R.;Sauter,G.	Frequent homogeneous HER-2 amplification in primary and metastatic adenocarcinoma of the esophagus.	2007	0	0	0	0	We conclude that esophageal adenocarcinomas belong to those cancer types with relevant frequency high-level HER-2 gene amplification clinical trials or individual case studies investigating the response of metastatic HER-2-positive esophageal cancers to Herceptin((R)) should be undertaken.	pmid/17143264
esophageal adenocarcinoma --+> ERBB2	ERBB2	Protein	Aklilu,M.;Ilson,D.H.	Targeted Agents and Esophageal Cancer-The Next Step?	2007	0	0	0	0	Based on preclinical data suggesting synergy with the combination of trastuzumab with cisplatin, paclitaxel, and radiation, researchers at Brown University conducted a phase I trial of cisplatin/paclitaxel/trastuzumab and radiation in patients with adenocarcinoma of the esophagus that overexpress her-2/neu.	pmid/17185199
esophageal adenocarcinoma ---> ERBB2	ERBB2	Protein	D'Amico,T.A.	Molecular Biologic Staging of Esophageal Cancer	2006	0	0	0	0	Both Epidermal growth factor receptor and erb-B2 alterations are found in approximately 30% of esophageal adenocarcinomas .	pmid/17240819
esophageal adenocarcinoma ---> ERBB2	ERBB2	Protein	Grugan,K.D.;Nakagawa,H.	HER2 Amplification in Micrometastatic Esophageal Cancer Cells Predicts Prognosis	2008	0	0	0	0	With this study it is interesting to note that, although HER2 amplification was also detected in some of the primary esophageal adenocarcinoma tumors, the authors found that HER2 is only a prognostic factor when amplified in disseminated tumor cells.	pmid/18691587
esophageal adenocarcinoma --+> ERBB2	ERBB2	Protein	Milano,F.;Krishnadath,K.K.	Novel therapeutic strategies for treating esophageal adenocarcinoma: The potential of dendritic cell immunotherapy and combinatorial regimens	2008	0	0	0	0	It has been reported in several studies that HER-2/neu is overexpressed in 30 to 80% of esophageal adenocarcinomas , and in many other gastrointestinal cancers .	pmid/18703104
esophageal adenocarcinoma ---> ERBB2	ERBB2	Protein	Zhang,H.Y.;Spechler,S.J.;Souza,R.F.	Esophageal adenocarcinoma arising in Barrett esophagus	2009	0	0	0	0	However recent data suggest that HER2 amplification may be associated with a worse outcome for esophageal adenocarcinoma .	pmid/18703277
esophageal adenocarcinoma ---> ERBB2	ERBB2	Protein	Morgan,S.;Grandis,J.R.	ErbB receptors in the biology and pathology of the aerodigestive tract	2009	0	0	0	0	ErbB2 gene amplification is found in few cases of esophageal squamous cell carcinoma (~ 5%) but is more common in Esophageal adenocarcinoma (~ 15%) .	pmid/18778701
esophageal adenocarcinoma ---> ERBB2	ERBB2	Protein	Pasello,G.;Agata,S.;Bonaldi,L.;Corradin,A.;Montagna,M.;Zamarchi,R.;Parenti,A.;Cagol,M.;Zaninotto,G.;Ruol,A.;Ancona,E.;Amadori,A.;Saggioro,D.	DNA copy number alterations correlate with survival of esophageal adenocarcinoma patients.	2009	0	0	0	0	Fluorescence in situ hybridization validation of DNA copy number gains was carried out on two esophageal adenocarcinoma samples which showed ERBB2 and TOPO-2 amplification by multiplex ligation-dependent probe amplification analysis.	pmid/18820669
esophageal adenocarcinoma ---> ERBB2	ERBB2	Protein	Fiske,W.H.;Threadgill,D.;Coffey,R.J.	ERBBs in the gastrointestinal tract: Recent progress and new perspectives	2009	0	0	0	0	The ErbB2 gene is amplified in approximately 21-32% of esophageal adenocarcinomas arising out of Barrett's esophagus and 5-27% of Barrett's specimens with high grade dysplasia .	pmid/19041864
esophageal adenocarcinoma ---> ERBB2	ERBB2	Protein	Li,M.;Wang,T.D.	Targeted Endoscopic Imaging	2009	0	0	0	0	Gene amplification of HER2/neu is a common mechanism for the development of esophageal adenocarcinoma, and the associated gene is found to be amplified in 15% to 25% of esophageal cancers.	pmid/19423025
esophageal adenocarcinoma ---> ERBB2	ERBB2	Protein	Giamas,G.;Man,Y.L.;Hirner,H.;Bischof,J.;Kramer,K.;Khan,K.;Lavina Ahmed,S.S.;Stebbing,J.;Knippschild,U.	Kinases as targets in the treatment of solid tumors	2010	0	0	0	0	Amplifications of HER2/neu have been reported in 15% of esophageal adenocarcinomas and 5% of esophageal squamous cell carcinomas ( ).	pmid/20096351
esophageal adenocarcinoma ---> ERBB2	ERBB2	Protein	Mukherjee,K.;El-Rifai,W.;Chakravarthy,A.B.;Goff,L.W.;El-Rifai,W.	Esophageal adenocarcinoma: Treatment modalities in the era of targeted therapy	2010	0	0	0	0	A 200 kbp segment in the vicinity of the HER-2 gene, including DARPP-32 and human growth factor receptor-bound protein 7 , is amplified in a subset of esophageal adenocarcinomas [91–93].	pmid/20300841
esophageal adenocarcinoma --+> ERBB2	ERBB2	Protein	Rygiel,A.M.;Milano,F.;Ten Kate,F.J.;Bergman,J.J.;Krishnadath,K.K.	Low Level of Her-2 Locus Amplification by Fluorescent In Situ Hybridization Does Not Correlate with Her-2 Protein Overexpression by Immunohistochemistry in Barrett's Esophagus.	2010	0	0	0	0	The aim of the study was to correlate Her-2 locus (17q11.2) amplification and chromosome 17 gains as assessed by fluorescent in situ hybridization with Her-2 protein overexpression by immunohistochemistry in patients with Barrett's esophagus and esophageal adenocarcinoma .	pmid/20628513
esophageal adenocarcinoma ---> ERBB2	ERBB2	Protein	Milano,F.;Guarriera,M.;Rygiel,A.M.;Krishnadath,K.K.	Trastuzumab mediated T-cell response against HER-2/neu overexpressing esophageal adenocarcinoma depends on intact antigen processing machinery.	2010	0	0	0	0	Dahlberg PS, Jacobson BA, Dahal G, Fink JM, Kratzke RA, et al. (2004) ERBB2 amplifications in esophageal adenocarcinoma.	pmid/20865050
esophageal adenocarcinoma ---> ERBB2	ERBB2	Protein	Thompson,S.K.;Sullivan,T.R.;Davies,R.;Ruszkiewicz,A.R.	HER-2/neu gene amplification in esophageal adenocarcinoma and its influence on survival	2011	0	0	0	0	TABLE 2 Incidence of HER2/neu amplification and immunohistochemical expression in esophageal adenocarcinoma	pmid/21267790
esophageal adenocarcinoma ---> ERBB2	ERBB2	Protein	Hu,Y.;Hicks,D.G.;Zhou,Z.;Bandla,S.;Godfrey,T.E.;Peters,J.H.;Qiu,X.;Tan,D.;Luketich,J.D.;Pennathur,A.	HER2 amplification, overexpression and score criteria in esophageal adenocarcinoma	2011	0	0	0	0	Therefore, the aims of this study are (1) to comprehensively investigate the frequency of HER2 overexpression and amplification in esophageal adenocarcinoma and precursor lesion using HER2 immunohistochemistry, chromogenic in situ hybridization and SNP 6.0 microarray, (2) to establish clinical methods to assess HER2 amplification and overexpression, (3) to determine whether HER2 amplification is …	pmid/21460800
esophageal adenocarcinoma ---> ERBB2	ERBB2	Protein	Andolfo,I.;Petrosino,G.;De Antonellis,P.;Capasso,M.;Montanaro,D.;Gemei,M.;Troncone,G.;Iolascon,A.;Zollo,M.;Andolfo,I.;Iolascon,A.;Zollo,M.;Vecchione,L.;Orditura,M.;Ciardiello,F.;De Vita,F.	Detection of erbB2 copy number variations in plasma of patients with esophageal carcinoma	2011	0	0	0	0	Furthermore, erbB2 gene amplification has been demonstrated in the esophageal adenocarcinoma histotype, in 39 patients versus 39 control samples .	pmid/21481261
esophageal adenocarcinoma ---> ERBB2	ERBB2	Protein	Langer,R.;Rauser,S.;Feith,M.;Nährig,J.M.;Feuchtinger,A.;Friess,H.;Höfler,H.;Walch,A.	Assessment of ErbB2 (Her2) in oesophageal adenocarcinomas: summary of a revised immunohistochemical evaluation system, bright field double in situ hybridisation and fluorescence in situ hybridisation.	2011	0	0	0	0	Amplification and overexpression of ErbB2 (Her2) is a frequent event in oesophageal adenocarcinomas.	pmid/21516080
esophageal adenocarcinoma ---> ERBB2	ERBB2	Protein	Berg,D.;Wolff,C.;Langer,R.;Slotta-Huspenina,J.;Malinowsky,K.;Becker,K.-F.;Schuster,T.;Feith,M.	Discovery of new molecular subtypes in oesophageal adenocarcinoma	2011	0	0	0	0	Because p-HSP27(Ser15) and HER2 showed prognostic value to the clinical outcome for oesophageal adenocarcinoma patients, we performed a second hierarchical cluster analysis of the investigated members of the HSP27 group (HSP27; p-HSP27(Ser15); p-HSP27(Ser78); p-HSP27(Ser82)) and the HER family proteins (EGFR, HER2, HER3, HER4, pEGFR, p-HER2, p-HER3).	pmid/21966358
esophageal adenocarcinoma ---> ERBB2	ERBB2	Protein	Hjortland,G.O.;Ree,A.H.;Smeland,S.;Hjortland,G.O.;Meza-Zepeda,L.A.;Tveito,S.;Hoifodt,H.;Myklebost,O.;Fodstad,O.;Hovig,E.;Beiske,K.;Bohler,P.J.;Hole,K.H.;Hovig,E.;Hovig,E.	Genome wide single cell analysis of chemotherapy resistant metastatic cells in a case of gastroesophageal adenocarcinoma	2011	0	0	0	0	As in breast carcinomas, amplification of ERBB2 is found in 20-30% of adenocarcinomas of the esophagus, gastroesophageal junction and stomach, and is associated with poorer survival .	pmid/22014070
esophageal adenocarcinoma ---> ERBB2	ERBB2	Protein	Fassan,M.;Ludwig,K.;Pizzi,M.;Castoro,C.;Guzzardo,V.;Balistreri,M.;Zaninotto,G.;Ruol,A.;Giacomelli,L.;Ancona,E.;Rugge,M.	Human epithelial growth factor receptor 2 (HER2) status in primary and metastatic esophagogastric junction adenocarcinomas	2011	0	0	0	0	In both gastric and esophageal adenocarcinomas, there is evidence of HER2 gene amplification and/or protein overexpression in 7% to 34% of primary tumors .	pmid/22217477
esophageal adenocarcinoma ---> ERBB2	ERBB2	Protein	Conteduca,V.;Sansonno,D.;Russi,S.;Lauletta,G.;Dammacco,F.;Ingravallo,G.;Marangi,S.	Barrett's esophagus and esophageal cancer: An overview	2012	0	0	0	0	HER-2/neu oncogene is also overexpressed/amplified in about 15-30% of patients with Barrett's esophagus or esophageal adenocarcinoma.	pmid/22615011
esophageal adenocarcinoma ---> ERBB2	ERBB2	Protein	Issaenko,O.A.;Dahlberg,P.S.;Issaenko,O.A.;Bitterman,P.B.;Polunovsky,V.A.;Dahlberg,P.S.	Cap-dependent mRNA translation and the ubiquitin-proteasome system cooperate to promote ERBB2-dependent esophageal cancer phenotype	2012	0	0	0	0	Levels of eIF4G1 were increased in both tested ErbB2-amplified esophageal adenocarcinoma cell lines compared to HET-1A cells with single copy of ErbB2 gene.	pmid/22767218
esophageal adenocarcinoma ---> ERBB2	ERBB2	Protein	Yoon,H.H.;Shi,Q.;Sukov,W.R.;Lewis,M.A.;Sattler,C.A.;Wiktor,A.E.;Wu,T.T.;Diasio,R.B.;Jenkins,R.B.;Sinicrope,F.A.	Adverse prognostic impact of intratumor heterogeneous HER2 gene amplification in patients with esophageal adenocarcinoma.	2012	0	0	0	0	HER2 amplification (by fluorescence in situ hybridization) was examined in surgical esophageal adenocarcinoma specimens (n = 675).	pmid/22987085
esophageal adenocarcinoma --+> ERBB2	ERBB2	Protein	Cooper,S.L.;Russo,J.K.;Chin,S.	Definitive Chemoradiotherapy for Esophageal Carcinoma	2012	0	0	0	0	When HER2 positivity was defined as either fluorescence in situ hybridization-positive or immunohistochemistry 3+, 33% of patients with distal esophageal adenocarcinoma overexpressed HER2.	pmid/23026279
esophageal adenocarcinoma --+> ERBB2	ERBB2	Protein	Allen,M.S.;Wigle,D.A.	Cooperative Group Clinical Trials in General Thoracic Surgery: Report From the 2012 Robert Ginsberg Clinical Trials Meeting of the General Thoracic Surgical Club	2013	0	0	0	0	A phase III trial evaluating the addition of trastuzumab to trimodality treatment of HER2-overexpressing esophageal adenocarcinoma.	pmid/23336898
esophageal adenocarcinoma ---> ERBB2	ERBB2	Protein	Wetterskog,D.;Shiu,K.-K.;Chong,I.;Meijer,T.;Mackay,A.;Lambros,M.;Reis-Filho,J.S.;Lord,C.J.;Ashworth,A.;Chong,I.;Cunningham,D.	Identification of novel determinants of resistance to lapatinib in ERBB2-amplified cancers	2014	0	0	0	0	Cross-validation screen in ERBB2-amplified oesophageal cancer Approximately 20% of patients with oesophageal adenocarcinoma (EAC) have ERBB2 + ve tumours.45,46	pmid/23474757
esophageal adenocarcinoma ---> ERBB2	ERBB2	Protein	Dulak,A.M.;Stojanov,P.;Peng,S.;Fox,C.;Imamura,Y.;Schumacher,S.E.;Beroukhim,R.;Ogino,S.;Golub,T.R.;Bass,A.J.;Dulak,A.M.;Stojanov,P.;Peng,S.;Lawrence,M.S.;Stewart,C.;Schumacher,S.E.;Shefler,E.;McKenna,A.;Carter,S.L.;Cibulskis,K.;Sivachenko,A.;Saksena,G.;Vo	Exome and whole-genome sequencing of esophageal adenocarcinoma identifies recurrent driver events and mutational complexity	2013	0	0	0	0	Currently, ERBB2 mutation assessment is not performed for esophageal adenocarcinoma, despite ERBB2 being altered by both amplification and mutation in 3% of samples.	pmid/23525077
esophageal adenocarcinoma ---> ERBB2	ERBB2	Protein	Jamal-Hanjani,M.;Thanopoulou,E.;Peggs,K.S.;Quezada,S.A.;Swanton,C.	Tumour heterogeneity and immune-modulation	2013	0	0	0	0	Yoon et al. [ ] showed that heterogeneous HER2 amplification in oesophageal adenocarcinoma independently predicted worse disease-specific survival and overall survival compared to non-heterogeneous HER2 amplified tumours.	pmid/23664091
esophageal adenocarcinoma ---> ERBB2	ERBB2	Protein	Onsum,M.D.;Geretti,E.;Paragas,V.;Kudla,A.J.;Moulis,S.P.;Luus,L.;Wickham,T.J.;McDonagh,C.F.;MacBeath,G.;Hendriks,B.S.	Single-Cell Quantitative HER2 Measurement Identifies Heterogeneity and Distinct Subgroups within Traditionally Defined HER2-Positive Patients	2013	0	0	0	0	A recent publication showed that heterogeneous HER2 amplification in patients with esophageal adenocarcinoma was associated with worse survival outcomes, suggesting that quantitative assessments of HER2 heterogeneity may be predictive of altered patient outcomes.	pmid/24035511
esophageal adenocarcinoma --+> ERBB2	ERBB2	Protein	Watson,S.;Validire,P.;Cervera,P.;Zorkani,N.;Scriva,A.;Lemay,F.;Tournigand,C.;Perniceni,T.;Garcia,M.L.;Bennamoun,M.;Paye,F.;Louvet,C.	Combined HER2 analysis of biopsies and surgical specimens to optimize detection of trastuzumab-eligible patients in eso-gastric adenocarcinoma: a GERCOR study.	2013	0	0	0	0	HER2 is overexpressed in 10 to 20% of gastro-esophageal adenocarcinoma (GE-ADK), and is a target for trastuzumab in metastatic patients.	pmid/24114855
esophageal adenocarcinoma ---> ERBB2	ERBB2	Protein	Yoon,H.H.;Sukov,W.R.;Shi,Q.;Sattler,C.A.;Wiktor,A.E.;Diasio,R.B.;Wu,T.T.;Jenkins,R.B.;Sinicrope,F.A.	HER-2/neu gene amplification in relation to expression of HER2 and HER3 proteins in patients with esophageal adenocarcinoma.	2014	0	0	0	0	Patients with untreated esophageal adenocarcinomas (N?=?673) were analyzed for HER2 amplification and polysomy 17 by fluorescence in situ hybridization in parallel with immunohistochemistry (immunohistochemistry scores of 0-1+, 2+, and 3+).	pmid/24151090
esophageal adenocarcinoma ---> ERBB2	ERBB2	Protein	Mohamed,A.;El-Rayes,B.;Khuri,F.R.;Saba,N.F.	Targeted therapies in metastatic esophageal cancer: Advances over the past decade	2014	0	0	0	0	In 2011, Thompson et al. evaluated Her-2/neu gene amplification in esophageal adenocarcinoma and its influence on survival rate . 92% of 89 esophageal adenocarcinoma specimens showed high-level HER2 amplification with 5-year survival rates of 57% in patients with HER-2 amplification compared with 32% for those without.	pmid/24582516
esophageal adenocarcinoma --+> ERBB2	ERBB2	Protein	van Hagen,P.;Biermann,K.;Boers,J.E.;Stoss,O.;Sleddens,H.F.;van Lanschot,J.J.;Dinjens,W.N.;Rueschoff,J.;Wijnhoven,B.P.	Human epidermal growth factor receptor 2 overexpression and amplification in endoscopic biopsies and resection specimens in esophageal and junctional adenocarcinoma.	2015	0	0	0	0	Human epidermal growth factor receptor 2 (HER2) is overexpressed in a subset of esophageal adenocarcinomas.	pmid/24611982
esophageal adenocarcinoma ---> ERBB2	ERBB2	Protein	Slotta-Huspenina,J.;Becker,K.F.;Feith,M.;Walch,A.;Langer,R.	Heat Shock Protein 90 (HSP90) and Her2 in Adenocarcinomas of the Esophagus.	2014	0	0	0	0	Her2 overexpression and amplification can be found in a significant subset of esophageal adenocarcinomas.	pmid/24978439
esophageal adenocarcinoma ---> ERBB2	ERBB2	Protein	Supernat,A.;Lapinska-Szumczyk,S.;Majewska,H.;Gulczynski,J.;Biernat,W.;Wydra,D.;Zaczek,A.J.	Tumor Heterogeneity at Protein Level as an Independent Prognostic Factor in Endometrial Cancer	2014	0	0	0	0	Yoon et al. have demonstrated that heterogeneous amplification of ERBB2 in esophageal adenocarcinoma confers poor prognosis .	pmid/25048628
esophageal adenocarcinoma ---> ERBB2	ERBB2	Protein	Tanaka,S.-S.;Mitsuda,S.-H.;Shimizu,N.	How a replication origin and matrix attachment region accelerate gene amplification under replication stress in mammalian cells	2014	0	0	0	0	By contrast, direct repeat amplification has been observed in cancer cells taken directly from patients, e.g., in esophageal adenocarcinoma bearing ERBB2 amplifications [41], and in gastric carcinoma bearing amplification of the 17q21 locus, which is not linked to common fragile sites [42]. rDNA repeats are also direct repeats.	pmid/25061979
esophageal adenocarcinoma ---> ERBB2	ERBB2	Protein	Hong,Y.S.;Kim,J.;Pectasides,E.;Fox,C.;Hong,S.W.;Ma,Q.;Wong,G.S.;Peng,S.;Stachler,M.D.;Thorner,A.R.;Van Hummelen,P.;Bass,A.J.	Src Mutation Induces Acquired Lapatinib Resistance in ERBB2-Amplified Human Gastroesophageal Adenocarcinoma Models.	2014	0	0	0	0	We generated lapatinib-resistant subclones from an initially lapatinib-sensitive ERBB2-amplified esophageal adenocarcinoma cell line, OE19.	pmid/25350844
esophageal adenocarcinoma ---> ERBB2	ERBB2	Protein	Kim,J.;Fox,C.;Peng,S.;Pusung,M.;Pectasides,E.;Matthee,E.;Hong,Y.S.;Do,I.G.;Jang,J.;Thorner,A.R.;Van Hummelen,P.;Rustgi,A.K.;Wong,K.K.;Zhou,Z.;Tang,P.;Kim,K.M.;Lee,J.;Bass,A.J.	Preexisting oncogenic events impact trastuzumab sensitivity in ERBB2-amplified gastroesophageal adenocarcinoma.	2014	0	0	0	0	To investigate the potential reasons for the modest impact of ERBB2-directed therapies, we explored the hypothesis that secondary molecular features of ERBB2-amplified gastric and esophageal adenocarcinomas attenuate the impact of ERBB2 blockade.	pmid/25401468
esophageal adenocarcinoma ---> ERBB2	ERBB2	Protein	Kebenko,M.;Drenckhan,A.;Gros,S.J.;Jücker,M.;Grabinski,N.;Ewald,F.;Grottke,A.;Schultze,A.;Izbicki,J.R.;Bokemeyer,C.;Wellbrock,J.;Fiedler,W.	ErbB2 signaling activates the Hedgehog pathway via PI3K-Akt in human esophageal adenocarcinoma: Identification of novel targets for concerted therapy concepts	2015	0	0	0	0	Fifteen to twenty-five percent of esophageal adenocarcinoma show an amplification of ErbB2, which belongs to the family of epidermal growth factor receptor (EGFR) and correlates with poor long-term survival .	pmid/25435423
esophageal adenocarcinoma --+> ERBB2	ERBB2	Protein	Bejarano,P.A.;Berho,M.	Examination of surgical specimens of the Esophagus	2015	0	0	0	0	As in breast carcinomas, esophageal adenocarcinomas may overexpress Her2, which is associated with its genetic amplification in segments of chromosome 17, and is thus a predictive biomarker for therapy with trastuzumab.	pmid/26516942
esophageal adenocarcinoma ---> ERBB2	ERBB2	Protein	Pectasides,E.	Genomic Alterations and Targeted Therapy in Gastric and Esophageal Adenocarcinoma	2016	0	0	0	0	HER2 is a member of the human epidermal growth factor receptor family and is found to be amplified in 15% to 20% of gastric and esophageal adenocarcinomas.	pmid/27041412
esophageal adenocarcinoma ---> ERBB2	ERBB2	Protein	Park,H.S.;Lim,S.M.;Kim,S.;Kim,S.;Kim,H.R.;Kwack,K.;Lee,M.G.;Kim,J.H.;Moon,Y.W.	Pilot Study of a Next-Generation Sequencing-Based Targeted Anticancer Therapy in Refractory Solid Tumors at a Korean Institution.	2016	0	0	0	0	Of 24 patients with actionable mutations, five were given genotype-matched drugs corresponding to actionable mutations: everolimus to PIK3CA mutation in parotid carcinosarcoma (partial response) and tracheal squamous cell carcinoma (stable disease; 21% reduction), sorafenib to PDGFRA mutation in auditory canal adenocarcinoma (partial response), sorafenib to BRAF mutation in microcytic adnexal car…	pmid/27105424
esophageal adenocarcinoma ---> ERBB2	ERBB2	Protein	Connor,M.;Wei,R.L.;Yu,S.;Sehgal,V.;Klempner,S.J.;Daroui,P.	Radiation dermatitis caused by a bolus effect from an abdominal compression device.	2016	0	0	0	0	The description of the case includes a 66-year-old male with HER2 amplified poorly differentiated distal esophageal adenocarcinoma treated with neoadjuvant chemo-radiation and the use of an abdominal compression device.	pmid/27264694
esophageal adenocarcinoma --+> ERBB2	ERBB2	Protein	Mignot,F.;Ajgal,Z.;Xu,H.;Geraud,A.;Chen,J.Y.;Mégnin-Chanet,F.;Kirova,Y.	Concurrent administration of anti-HER2 therapy and radiotherapy: Review of the literature	2017	0	0	0	0	A phase I/II study assessed overall survival and toxicity in patients with locally advanced HER2-overexpressing adenocarcinoma of the esophagus, receiving trastuzumab, paclitaxel, and cisplatin with a concomitant radiation dose of 50.4Gy.	pmid/28751231
esophageal adenocarcinoma --+> ERBB2	ERBB2	Protein	Goltsov,A.A.;Fang,B.;Pandita,T.K.;Maru,D.M.;Swisher,S.G.;Hofstetter,W.L.	HER2 Confers Resistance to Foretinib Inhibition of MET-Amplified Esophageal Adenocarcinoma Cells	2017	0	0	0	0	HER2 is amplified and overexpressed in a subset of esophageal adenocarcinoma patients (15% to 25%) -and treatment with HER2-specific antibody trastuzumab or lapatinib or both in combination with cisplatin can prolong survival .	pmid/29223420
esophageal adenocarcinoma --+> ERBB2	ERBB2	Protein	Curea,F.G.;Ilie,S.M.;Bacinschi,X.E.;Trifanescu,O.G.;Botnariuc,I.;Anghel,R.M.;Hebbar,M.;Ilie,S.M.;Bacinschi,X.E.;Trifanescu,O.G.;Anghel,R.M.	Current Targeted Therapies in HER2-Positive Gastric Adenocarcinoma	2017	0	0	0	0	A phase III trial evaluating the addi-tion of trastuzumab to trimodality treatment of HER2-overexpressing esophageal adenocarcinoma.	pmid/29265917
esophageal adenocarcinoma ---> ERBB2	ERBB2	Protein	Saremi,N.;Lam,A.K.	Application of tissue microarray in esophageal adenocarcinoma	2018	0	0	0	0	Thompson SK, Sullivan TR, Davies R, Ruszkiewicz AR (2011) Her-2/neu gene amplification in esophageal adenocarcinoma and its influence on survival.	pmid/29600364
esophageal adenocarcinoma ---> ERBB2	ERBB2	Protein	Subasinghe,D.;Acott,N.;Kumarasinghe,M.P.;Kumarasinghe,M.P.	Predictive marker: HER2 in esophageal adenocarcinoma	2018	0	0	0	0	HER2 positivity and gene amplification are known to be independently associated with poor survival of patients with esophageal adenocarcinoma [10].	pmid/29600365
esophageal adenocarcinoma ---> ERBB2	ERBB2	Protein	Lee,K.T.W.;Gopalan,V.;Lam,A.K.;Smith,R.A.	Targeted single gene mutation in esophageal adenocarcinoma	2018	0	0	0	0	Amplification, substitution, or truncation of receptor tyrosine-protein kinase (ERBB2) were observed in approximately 23% of patients with esophageal adenocarcinoma	pmid/29600373
esophageal adenocarcinoma --+> ERBB2	ERBB2	Protein	Simpong,D.L.;Simpong,D.L.;Krampah,C.;Akakpo,P.K.;Naporo,S.;Adjei,A.A.;Gyasi,R.K.;Asmah,R.H.;Akakpo,P.K.;Adu,P.;Asante,D.-B.	HER-2 Protein Overexpression in Patients with Gastric and Oesophageal Adenocarcinoma at a Tertiary Care Facility in Ghana	2018	0	0	0	0	and oesophageal adenocarcinoma patients who overexpress HER-2 benefit from trastuzumab (a HER-2 specific monoclonal antibody), when combined with the traditional treatment regimen [9–11].	pmid/29725274
esophageal adenocarcinoma ---> ERBB2	ERBB2	Protein	Salem,M.E.;Puccini,A.;Xiu,J.;Raghavan,D.;Lenz,H.J.;Korn,W.M.;Shields,A.F.;Philip,P.A.;Marshall,J.L.;Goldberg,R.M.	Comparative Molecular Analyses of Esophageal Squamous Cell Carcinoma, Esophageal Adenocarcinoma, and Gastric Adenocarcinoma.	2018	0	0	0	0	Different prevalence of HER2/neu overexpression and amplification, and immune-related biomarkers between esophageal squamous cell carcinoma, esophageal adenocarcinoma, and gastric adenocarcinoma, suggests different sensitivity to HER2-targeted therapy and immune checkpoint inhibition.	pmid/29866946
esophageal adenocarcinoma ---> ERBB2	ERBB2	Protein	Hosonaga,M.;Ishikawa,T.;Arima,Y.;Sampetrean,O.;Saya,H.;Komura,D.;Ishikawa,S.;Koya,I.;Okano,H.;Sasaki,T.;Sato,E.;Kudoh,J.	HER2 heterogeneity is associated with poor survival in HER2-positive breast cancer	2018	0	0	0	0	In patients with HER2-amplified esophageal adenocarcinomas, heterogeneous HER2 amplification was observed in 17%, and the presence of HER2 heterogeneity was independently associated with worse disease-specific survival and overall survival [16].	pmid/30042341
esophageal adenocarcinoma ---> ERBB2	ERBB2	Protein	Vendrely,V.;Launay,V.;Najah,H.;Smith,D.;Collet,D.;Gronnier,C.	Prognostic factors in esophageal cancer treated with curative intent	2018	0	0	0	0	For the moment, however, there is no formal proof that HER-2 overexpression is a prognostic marker in adenocarcinoma of the esophagus.	pmid/30166221
ERBB3 ---| esophageal adenocarcinoma	ERBB3	Protein			0	0	0	0	0		Admin imported
ERBB3 ---| esophageal adenocarcinoma	ERBB3	Protein	Yoon,H.H.;Sukov,W.R.;Shi,Q.;Sattler,C.A.;Wiktor,A.E.;Diasio,R.B.;Wu,T.T.;Jenkins,R.B.;Sinicrope,F.A.	HER-2/neu gene amplification in relation to expression of HER2 and HER3 proteins in patients with esophageal adenocarcinoma.	2014	0	0	0	0	Frequent expression of HER3 suggests its relevance as a therapeutic target, and its significant association with HER2 supports ongoing efforts to inhibit HER2/HER3 in patients with esophageal adenocarcinoma.	pmid/24151090
esophageal adenocarcinoma ---> ERCC2	ERCC2	Protein	Sliwinski,T.;Rusin,P.;Majsterek,I.;Przybylowska,K.;Markiewicz,L.;Majsterek,I.;Pietruszewska,W.;Zelinska-Blizniewska,H.;Olszewski,J.;Morawiec-Sztandera,A.;Mlynarski,W.	MUTYH Tyr165Cys, OGG1 Ser326Cys and XPD Lys751Gln polymorphisms and head neck cancer susceptibility: A case control study	2011	0	0	0	0	No association between the esophageal adenocarcinoma risk could be detected with the Lys751Gln polymorphism of XPD gene investigated on North American population [14].	pmid/20571908
esophageal adenocarcinoma ---> ERCC2	ERCC2	Protein	Yoon,H.H.;Offer,S.M.;Catalano,P.J.;Powell,M.;Murphy,K.M.;Montgomery,E.A.;Hafez,M.J.;Meltzer,S.J.;Forastiere,A.A.;Kleinberg,L.R.;Skaar,T.C.;Philips,S.;Liu,G.;Wu,X.;Benson,A.B.;Gibson,M.K.	Genetic variation in DNA-repair pathways and response to radiochemotherapy in esophageal adenocarcinoma: A retrospective cohort study of the Eastern Cooperative Oncology Group	2011	0	0	0	0	Our objective in the current study was to build on this recent finding, by assessing this Single nucleotide polymorphisms and 4 others (ERCC1, XPD, XRCC2) in a cohort of only-Esophageal adenocarcinoma subjects, enrolled to a prospective, interventional clinical trial during a recent and short period and treated with cisplatin-based radiochemotherapy in the first-line setting, without induction ch…	pmid/21586140
esophageal adenocarcinoma ---> ESR1	ESR1	Protein	Kaz,A.M.;Grady,W.M.;Stachler,M.D.;Bass,A.J.	Genetic and Epigenetic Alterations in Barrett's Esophagus and Esophageal Adenocarcinoma	2015	0	0	0	0	Eads and colleagues evaluated methylation patterns of APC, ESR1, and CDH1 in 6 esophagectomy specimens, which contained both Barrett's esophagus and esophageal adenocarcinoma.	pmid/26021206
esophageal adenocarcinoma ---> ESR1	ESR1	Protein	Lagergren,K.;Lagergren,J.;Ek,W.E.;Macgregor,S.;Ek,W.E.;Levine,D.;Chow,W.-H.;Bernstein,L.;Casson,A.G.;Risch,H.A.;Shaheen,N.J.;Bird,N.;Reid,B.J.;Corley,D.A.;Hardie,L.J.;Wu,A.H.;Fitzgerald,R.C.;Pharoah,P.;Caldas,C.;Romero,Y.;Vaughan,T.L.;Whiteman,D.;Westber	Polymorphisms in genes of relevance for oestrogen and oxytocin pathways and risk of Barrett's oesophagus and oesophageal adenocarcinoma: A pooled analysis from the BEACON consortium	2015	0	0	0	0	We analysed the replication dataset in a similar fashion as the main study, but none of the associations between single nucleotide polymorphisms in ESR1 and OXTR in relation to risk to Barrett’s oesophagus or oesophageal adenocarcinoma replicated.	pmid/26406593
esophageal adenocarcinoma --+> ETV1	ETV1	Protein	Oh,S.;Shin,S.;Janknecht,R.	ETV1, 4 and 5: An oncogenic subfamily of ETS transcription factors	2012	0	0	0	0	Likewise, ETV4 and ETV1 are overexpressed in esophageal adenocarcinomas and may cooperate with activated MAPKs in stimulating proliferation and invasion of OE33 esophageal squamous cancer cells .	doi/10.1016/j.bbcan.2012.02.002
esophageal adenocarcinoma --+> ETV1	ETV1	Protein	Oh,S.;Shin,S.;Janknecht,R.	ETV1, 4 and 5: An oncogenic subfamily of ETS transcription factors	2012	0	0	0	0	Likewise, ETV4 and ETV1 are overexpressed in esophageal adenocarcinomas and may cooperate with activated MAPKs in stimulating proliferation and invasion of OE33 esophageal squamous cancer cells .	pmid/22425584
esophageal adenocarcinoma --+> ETV4	ETV4	Protein	Keld,R.;Guo,B.;Sharrocks,A.D.;Keld,R.;Ang,Y.S.;Downey,P.;Gulmann,C.	The ERK MAP kinase-PEA3/ETV4-MMP-1 axis is operative in oesophageal adenocarcinoma	2010	0	0	0	0	Here we show that PEA3 subfamily members are overexpressed in oesophageal adenocarcinomas and promote cell proliferation and invasion in oesophageal cancer-derived cell lines.	pmid/21143918
esophageal adenocarcinoma --+> ETV4	ETV4	Protein	Oh,S.;Shin,S.;Janknecht,R.	ETV1, 4 and 5: An oncogenic subfamily of ETS transcription factors	2012	0	0	0	0	Likewise, ETV4 and ETV1 are overexpressed in esophageal adenocarcinomas and may cooperate with activated MAPKs in stimulating proliferation and invasion of OE33 esophageal squamous cancer cells .	pmid/22425584
esophageal adenocarcinoma ---> EYA4	EYA4	Protein	Zou,H.;Osborn,N.K.;Harrington,J.J.;Klatt,K.K.;Molina,J.R.;Burgart,L.J.;Ahlquist,D.A.	Frequent methylation of eyes absent 4 gene in Barrett's esophagus and esophageal adenocarcinoma.	2005	0	0	0	0	Frequent methylation of eyes absent 4 gene in Barrett's esophagus and esophageal adenocarcinoma.	pmid/15824152
esophageal adenocarcinoma ---> EYA4	EYA4	Protein	Osborn,N.K.;Zou,H.;Molina,J.R.;Lesche,R.;Lewin,J.;Lofton–Day,C.;Klatt,K.K.;Harrington,J.J.;Burgart,L.J.;Ahlquist,D.A.	Aberrant Methylation of the Eyes Absent 4 Gene in Ulcerative Colitis-Associated Dysplasia	2006	0	0	0	0	Preliminary reports suggest that eyes absent 4 (EYA4) gene hypermethylation is discriminant for sporadic colorectal cancer, Barrett's esophagus, and esophageal adenocarcinoma.	pmid/16469682
esophageal adenocarcinoma ---> EYA4	EYA4	Protein	Lee,K.T.W.;Gopalan,V.;Lam,A.K.;Smith,R.A.	Targeted single gene mutation in esophageal adenocarcinoma	2018	0	0	0	0	Methylation of the gene Eye absent 4 (EYA4) was more frequently observed in patients with esophageal adenocarcinoma, followed by Barrett esophagus and subsequently, than in normal esophageal	pmid/29600373
esophageal adenocarcinoma ---> F2R	F2R	Protein	Gutiérrez-Rodríguez,M.;Herranz,R.	From multiple PAR1 receptor/protein interactions to their multiple therapeutic implications	2015	0	0	0	0	Recent studies have demonstrated that the PAR1-506 I/D polymorphism might be an important prognostic factor for breast cancer, esophagus adenocarcinoma, and gastric cancer patients [333-335].	embase/2015202743
esophageal adenocarcinoma ---> F2R	F2R	Protein	Lurje,G.;Leers,J.M.;Pohl,A.;Oezcelik,A.;Zhang,W.;Ayazi,S.;Winder,T.;Ning,Y.;Yang,D.;Klipfel,N.E.;Chandrasoma,P.;Hagen,J.A.;DeMeester,S.R.;DeMeester,T.R.;Lenz,H.J.	Genetic variations in angiogenesis pathway genes predict tumor recurrence in localized adenocarcinoma of the esophagus.	2010	0	0	0	0	This study supports the role of functional PAR-1 and EGF polymorphisms as independent prognostic markers in localized esophageal adenocarcinoma and may therefore help to identify patient subgroups at high risk for tumor recurrence.	pmid/20101173
esophageal adenocarcinoma ---> F2R	F2R	Protein	Erog?lu,A.;Karabiyik,A.;Akar,N.	The association of protease activated receptor 1 gene -506 I/D polymorphism with disease-free survival in breast cancer patients	2012	0	0	0	0	Recently, Lurje and coworkers have demonstrated for the first time that PAR1 -506 insertion/ deletion polymorphism might be an important prognostic factor for adenocarcinoma of the esophagus.9	pmid/21822552
esophageal adenocarcinoma --+> FASLG	FASLG	Protein	Younes,M.;Lechago,J.;Ertan,A.;Finnie,D.;Younes,A.	Decreased expression of Fas (CD95/APO1) associated with goblet cell metaplasia in Barrett's esophagus.	2000	0	0	0	0	We have recently shown that Fas ligand is overexpressed in all cases of Barrett's metaplasia with dysplasia and esophageal adenocarcinomas, and in a few cases of Barrett's metaplasia negative with dysplasia.	pmid/10821489
esophageal adenocarcinoma ---> FASLG	FASLG	Protein	Kilic,A.;Schuchert,M.J.;Luketich,J.D.;Landreneau,R.J.;Lokshin,A.E.;Bigbee,W.L.;El-Hefnawy,T.	Use of novel autoantibody and cancer-related protein arrays for the detection of esophageal adenocarcinoma in serum	2008	0	0	0	0	Fas ligand (FasL) was the marker associated with the highest sensitivity (15/18 esophageal adenocarcinoma; 83.3%) and specificity (14/14 gastroesophageal reflux disease; 100%) using cutoff boundaries.	pmid/18603076
esophageal adenocarcinoma --+> FASN	FASN	Protein	Ishimura,N.;Sanchez-Siles,A.A.;Fukuhara,H.;Uno,G.;Tamagawa,Y.;Mishima,Y.;Ishihara,S.;Kinoshita,Y.;Amano,Y.;Takahashi,Y.;Yuki,T.	Fatty acid synthase expression in Barrett's esophagus: Implications for carcinogenesis	2011	0	0	0	0	In this study, FASN expression was upregulated in all patients with esophageal adenocarcinoma.	pmid/21325951
esophageal adenocarcinoma ---| FAS	FAS	Protein	Younes,M.;Schwartz,M.R.;Ertan,A.;Finnie,D.;Younes,A.	Fas ligand expression in esophageal carcinomas and their lymph node metastases.	2000	0	0	0	0	Although esophageal adenocarcinomas have been shown to have substantially reduced or absent Fas expression, the status of Fas ligand (FasL) in these tumors, especially adenocarcinomas, is largely unknown.	pmid/10649242
esophageal adenocarcinoma --+> FDFT1	FDFT1	Protein	Fukuma,Y.;Matsui,H.;Koike,H.;Sekine,Y.;Ohtake,N.;Nakata,S.;Ito,K.;Suzuki,K.;Shechter,I.	Role of squalene synthase in prostate cancer risk and the biological aggressiveness of human prostate cancer	2012	0	0	0	0	FDFT1 was overexpressed by gene amplification of the loci in esophageal adenocarcinoma.	pmid/22546838
esophageal adenocarcinoma ---> FGF1	FGF1	Protein	Soslow,R.A.;Ying,L.;Altorki,N.K.	Expression of acidic fibroblast growth factor in Barrett's esophagus and associated esophageal adenocarcinoma	1997	0	0	0	0	In addition to its theoretic role in tumor progression, FGF-1 immunohistochemistry may be useful in the diagnosis of Barrett's esophagus and esophageal adenocarcinoma.	doi/10.1016/S0022-5223(97)70089-8
esophageal adenocarcinoma ---> FGFR2	FGFR2	Protein	Davison,J.M.;Krill-Burger,J.M.;Lyons-Weiler,M.A.;Kelly,L.A.;Sciulli,C.M.;Michalopoulos,G.K.;LaFramboise,W.A.;Yee,M.;Nason,K.S.;Luketich,J.D.	The degree of segmental aneuploidy measured by total copy number abnormalities predicts survival and recurrence in superficial gastroesophageal adenocarcinoma	2014	0	0	0	0	Amplification of FGFR2 has been reported to occur in 5–10% of gastric and esophageal adenocarcinomas by SNP array analysis [14,19], but we did not see evidence of copy number gain in our cohort.	pmid/24454681
esophageal adenocarcinoma ---> FGFR2	FGFR2	Protein	Von Loga,K.;Kohlhaussen,J.;Burkhardt,L.;Simon,R.;Steurer,S.;Burdak-Rothkamm,S.;Jacobsen,F.;Sauter,G.;Krech,T.	FGFR1 amplification is often homogeneous and strongly linked to the squamous cell carcinoma subtype in esophageal carcinoma	2015	0	0	0	0	In a phase II clinical trial (NCT01795768), AZD4547 showed therapeutic efficacy as a second-line treatment in patients with FGFR1-and FGFR2-amplified breast cancer, squamous cell carcinoma of the lung, or gastro-esophageal adenocarcinoma.	pmid/26555375
esophageal adenocarcinoma ---> FGFR2	FGFR2	Protein	Pectasides,E.	Genomic Alterations and Targeted Therapy in Gastric and Esophageal Adenocarcinoma	2016	0	0	0	0	FGFR2 amplification occurs in 4% to 10% of gastric and esophageal adenocarcinomas and is associated with a poor prognosis.	pmid/27041412
esophageal adenocarcinoma --+> FOXM1	FOXM1	Protein	Wiseman,E.F.;Chen,X.;Han,N.;Webber,A.;Ji,Z.;Sharrocks,A.D.;Wiseman,E.F.;Ang,Y.S.;Chen,X.;Han,N.	Deregulation of the FOXM1 target gene network and its coregulatory partners in oesophageal adenocarcinoma	2015	0	0	0	0	Where indicated, the oesophageal adenocarcinoma samples are further partitioned according to high (right panel; n?=?31) or low (middle panel; n?=?27) FOXM1 expression.	pmid/25889361
esophageal adenocarcinoma ---> FRA7G	FRA7G	Protein	Ozeri-Galai,E.;Bester,A.C.;Kerem,B.	The complex basis underlying common fragile site instability in cancer	2012	0	0	0	0	MET amplification induced by FRA7G instability was later found in primary esophageal adenocarcinoma tumor cells .	doi/10.1016/j.tig.2012.02.006
esophageal adenocarcinoma ---> FRA7G	FRA7G	Protein	Ozeri-Galai,E.;Bester,A.C.;Kerem,B.	The complex basis underlying common fragile site instability in cancer	2012	0	0	0	0	MET amplification induced by FRA7G instability was later found in primary esophageal adenocarcinoma tumor cells .	pmid/22465609
esophageal adenocarcinoma ---> FRZB	FRZB	Protein	Zou,H.;Molina,J.R.;Harrington,J.J.;Osborn,N.K.;Klatt,K.K.;Romero,Y.;Burgart,L.J.;Ahlquist,D.A.	Aberrant methylation of secreted frizzled-related protein genes in esophageal adenocarcinoma and Barrett's esophagus.	2005	0	0	0	0	Aberrant methylation of secreted frizzled-related protein genes in esophageal adenocarcinoma and Barrett's esophagus.	pmid/15825175
esophageal adenocarcinoma ---> FRZB	FRZB	Protein	Kurihara,S.;Oda,Y.;Ohishi,Y.;Kaneki,E.;Kobayashi,H.;Wake,N.;Tsuneyoshi,M.	Coincident expression of beta-catenin and cyclin D1 in endometrial stromal tumors and related high-grade sarcomas.	2009	0	0	0	0	Aberrant methylation of secreted frizzled-related protein genes in esophageal adenocarcinoma and Barrett's esophagus.	pmid/19898427
esophageal adenocarcinoma ---> FRZB	FRZB	Protein	Saito,T.;Mitomi,H.;Imamhasan,A.;Hayashi,T.;Mitani,K.;Takahashi,M.;Yao,T.;Kajiyama,Y.	Downregulation of sFRP-2 by epigenetic silencing activates the ß-catenin/Wnt signaling pathway in esophageal basaloid squamous cell carcinoma	2014	0	0	0	0	Frequent methylation of secreted frizzled-related protein genes has been reported in esophageal adenocarcinoma and Barrett’s esophagus [17].	pmid/24464051
esophageal adenocarcinoma --+> GATA4	GATA4	Protein	Lin,L.;Aggarwal,S.;Glover,T.W.;Orringer,M.B.;Hanash,S.;Beer,D.G.	A minimal critical region of the 8p22-23 amplicon in esophageal adenocarcinomas defined using sequence tagged site-amplification mapping and quantitative polymerase chain reaction includes the GATA-4 gene.	2000	0	0	0	0	GATA-4, a member of a zinc finger transcription factor family, was confirmed to be amplified and overexpressed in esophageal adenocarcinomas and was localized within <0.5 kb from CTSB.	pmid/10728696
esophageal adenocarcinoma ---> GATA4	GATA4	Protein	Belaguli,N.S.;Aftab,M.;Rigi,M.;Zhang,M.;Albo,D.;Berger,D.H.	GATA6 promotes colon cancer cell invasion by regulating urokinase plasminogen activator gene expression	2010	0	0	0	0	Among gastrointestinal cancers, GATA4 is amplified in ~10% of esophageal adenocarcinomas and Barrett metaplasia [16].	pmid/21076612
esophageal adenocarcinoma ---> GATA4	GATA4	Protein	Bhat,A.A.;Sharma,A.;Pope,J.;Krishnan,M.;Singh,A.B.;Dhawan,P.;Pope,J.;Dhawan,P.;Washington,M.K.;Singh,A.B.	Caudal homeobox protein Cdx-2 cooperates with Wnt pathway to regulate claudin-1 expression in colon cancer cells	2012	0	0	0	0	Notably, among gastrointestinal cancers, GATA4 is amplified in ,10% of esophageal adenocarcinomas and Barrett metaplasia [30].	pmid/22719836
esophageal adenocarcinoma ---> GATA4	GATA4	Protein	Shen,F.;Li,J.;Cai,W.;Zhu,G.;Gu,W.;Jia,L.;Xu,B.	GATA6 predicts prognosis and hepatic metastasis of colorectal cancer	2013	0	0	0	0	Among gastrointestinal cancers, GATA4 is amplified in up to 10% of esophageal adenocarcinomas and Barrett metaplasia (16).	pmid/23784465
esophageal adenocarcinoma ---> GATA6	GATA6	Protein	Pavlov,K.;Honing,J.;Meijer,C.;Boersma-van Ek,W.;Peters,F.T.M.;van den Berg,A.;Karrenbeld,A.;Plukker,J.T.M.;Kruyt,F.A.E.;Kleibeuker,J.H.	GATA6 expression in Barrett's oesophagus and oesophageal adenocarcinoma	2014	0	0	0	0	GATA6 gene amplification has been associated with the transformation of Barrett's oesophagus towards Oesophageal adenocarcinoma and a worse survival of Oesophageal adenocarcinoma patients , but it is unknown whether high GATA6 protein expression correlates with adverse survival in Oesophageal adenocarcinoma patients.	doi/10.1016/j.dld.2014.09.014
esophageal adenocarcinoma ---> GATA6	GATA6	Protein	Alvarez,H.;Montgomery,E.A.;Maitra,A.;Opalinska,J.;Zhou,L.;Sohal,D.;Yu,Y.;Montagna,C.;Mo,Y.;Bhagat,T.;Cannizzaro,L.;Thompson,R.F.;Suzuki,M.;Greally,J.M.;Verma,A.;Fazzari,M.J.;Canto,M.;Dunbar,K.B.;Wang,J.;Meltzer,S.;Roa,J.C.;Ramesh,K.H.;Mollenhauer,J.;Meln	Widespread hypomethylation occurs early and synergizes with gene amplification during esophageal carcinogenesis	2011	0	0	0	0	GATA6 is amplified and functions as an oncogene in esophageal adenocarcinoma.	pmid/21483804
esophageal adenocarcinoma ---> GATA6	GATA6	Protein	Lin,L.;Bass,A.J.;Lockwood,W.W.;Wang,Z.;Silvers,A.L.;Thomas,D.G.;Chang,A.C.;Lin,J.;Orringer,M.B.;Li,W.;Glover,T.W.;Giordano,T.J.;Lam,W.L.;Meyerson,M.;Beer,D.G.	Activation of GATA binding protein 6 (GATA6) sustains oncogenic lineage-survival in esophageal adenocarcinoma.	2012	0	0	0	0	We conclude that selective gene amplification of GATA6 during esophageal adenocarcinomas development sustains oncogenic lineage-survival of esophageal adenocarcinoma.	pmid/22375031
esophageal adenocarcinoma ---> GATA6	GATA6	Protein	Tian,F.;Li,D.;Chen,J.;Liu,W.;Cai,L.;Li,J.;Jiang,P.;Liu,Z.;Zhao,X.;Guo,F.;Li,X.;Wang,S.	Aberrant expression of GATA binding protein 6 correlates with poor prognosis and promotes metastasis in cholangiocarcinoma	2012	0	0	0	0	Furthermore, GATA6 expression correlated with poor survival in pancreatic cancer and oesophageal adenocarcinoma.	pmid/23313142
esophageal adenocarcinoma ---> GATA6	GATA6	Protein	Pavlov,K.;Honing,J.;Meijer,C.;Boersma-van Ek,W.;Peters,F.T.;van den Berg,A.;Karrenbeld,A.;Plukker,J.T.;Kruyt,F.A.;Kleibeuker,J.H.	GATA6 expression in Barrett's oesophagus and oesophageal adenocarcinoma.	2015	0	0	0	0	The transcription factor GATA6 is known to be involved in columnar differentiation and proliferation, and GATA6 gene amplification was recently linked with poor survival in oesophageal adenocarcinoma.	pmid/25445407
esophageal adenocarcinoma ---> GATA6	GATA6	Protein	Freyer,L.;Saiz,N.;Schrode,N.;Nowotschin,S.;Hadjantonakis,A.-K.;Schröter,C.;Martinez-Arias,A.	A loss-of-function and H2B-Venus transcriptional reporter allele for Gata6 in mice Early development	2015	0	0	0	0	Reduced GATA6 activity may directly impact metastatic progression of lung adenocarcinoma [41], while overexpression of GATA6 is associated with poor prognosis in esophageal adenocarcinoma [42].	pmid/26498761
esophageal adenocarcinoma --+> GDF15	GDF15	Protein	Fisher,O.M.;Levert-Mignon,A.J.;Lord,S.J.;Lee-Ng,K.K.;Botelho,N.K.;Falkenback,D.;Thomas,M.L.;Bobryshev,Y.V.;Whiteman,D.C.;Brown,D.A.;Breit,S.N.;Lord,R.V.	MIC-1/GDF15 in Barrett's oesophagus and oesophageal adenocarcinoma.	2015	0	0	0	0	Plasma and tissue levels of MIC-1/GDF15 are significantly elevated in patients with Barrett's oesophagus, low-grade dysplasia and oesophageal adenocarcinoma.	pmid/25867265
esophageal adenocarcinoma ---> GH2	GH2	Protein	McElholm,A.R.;McKnight,A.J.;Patterson,C.C.;Johnston,B.T.;Hardie,L.J.;Murray,L.J.	A population-based study of IGF axis polymorphisms and the esophageal inflammation, metaplasia, adenocarcinoma sequence.	2010	0	0	0	0	In a population-based case-control study, we investigated the association of common polymorphisms of IGF-1, IGF-2, IGF-1 receptor, Insulin-like growth factor binding protein-3, growth hormones 1 and GH2, and growth hormones receptor with reflux esophagitis , Barrett esophagus , and esophageal adenocarcinoma.	pmid/20403354
esophageal adenocarcinoma ---> GHRHR	GHRHR	Protein	Hohla,F.;Moder,A.;Mayrhauser,U.;Hauser-Kronberger,C.;Schally,A.V.;Varga,J.L.;Zarandi,M.;Buchholz,S.;Huber,R.;Aigner,E.;Ritter,M.;Datz,C.	Differential expression of GHRH receptor and its splice variant 1 in human normal and malignant mucosa of the oesophagus and colon.	2008	0	0	0	0	Squamous cells and squamous cell carcinoma of the oesophagus were negative for GHRH-R and splice variant 1, while Barrett's mucosa and adenocarcinomas of the oesophagus showed a strong expression of both receptors.	pmid/18575759
esophageal adenocarcinoma ---> GPBAR1	GPBAR1	Protein	Pang,C.;LaLonde,A.;Godfrey,T.E.;Que,J.;Sun,J.;Wu,T.T.;Zhou,Z.	Bile salt receptor TGR5 is highly expressed in esophageal adenocarcinoma and precancerous lesions with significantly worse overall survival and gender differences.	2017	0	0	0	0	The TGR5 gene locus was amplified in 12.7% (14/116) of the esophageal adenocarcinomas.	pmid/28223834
esophageal adenocarcinoma --+> GPBAR1	GPBAR1	Protein	Marketkar,S.;Li,D.;Yang,D.;Cao,W.	TGR5 expression in benign, preneoplastic and neoplastic lesions of Barrett's esophagus: Case series and findings.	2017	0	0	0	0	We found that levels of TGR5 mRNA were significantly increased in Barrett's dysplastic cell line CP-D and esophageal adenocarcinoma cell line SK-GT-4, when compared with Barrett's cell line CP-A.	pmid/28293080
esophageal adenocarcinoma ---| GPX7	GPX7	Protein	Peng,D.;Belkhiri,A.;Hu,T.;Zaika,A.;El-Rifai,W.;Chaturvedi,R.;Asim,M.;Wilson,K.T.;Chaturvedi,R.;Asim,M.;Wilson,K.T.;El-Rifai,W.	Glutathione peroxidase 7 protects against oxidative DNA damage in oesophageal cells	2012	0	0	0	0	Of note, our results indicated that the levels of GPX7 are significantly downregulated in oesophageal adenocarcinoma and Barrett’s dysplasia compared with normal oesophagus (figure 1C).	pmid/22157330
esophageal adenocarcinoma ---| GPX7	GPX7	Protein	Peng,D.;Hu,T.;Soutto,M.;El-Rifai,W.;Peng,D.;Hu,T.;Soutto,M.;Belkhiri,A.;Zaika,A.;El-Rifai,W.	Glutathione peroxidase 7 has potential tumour suppressor functions that are silenced by location-specific methylation in oesophageal adenocarcinoma	2013	0	0	0	0	Therefore, it is possible that patients with loss of GPX7 may be at higher risk of progression towards oesophageal adenocarcinoma.	pmid/23580780
esophageal adenocarcinoma ---> GRB7	GRB7	Protein	Mukherjee,K.;El-Rifai,W.;Chakravarthy,A.B.;Goff,L.W.;El-Rifai,W.	Esophageal adenocarcinoma: Treatment modalities in the era of targeted therapy	2010	0	0	0	0	A 200 kbp segment in the vicinity of the HER-2 gene, including DARPP-32 and human growth factor receptor-bound protein 7 , is amplified in a subset of esophageal adenocarcinomas [91–93].	pmid/20300841
esophageal adenocarcinoma --+> HMGA1	HMGA1	Protein	Palumbo Júnior,A.;Da Costa,N.M.;Pinto,L.F.R.;Palumbo Júnior,A.;Esposito,F.;Fusco,A.	High Mobility Group A proteins in esophageal carcinomas	2016	0	0	0	0	Conversely, HMGA1, but not HMGA2, is overexpressed in esophageal adenocarcinoma .	pmid/27484584
esophageal adenocarcinoma --+> HNF1A	HNF1A	Protein	Ye,H.;Lu,H.;Ye,H.;Lin,J.;Yao,X.;Li,Y.;Lin,X.	Overexpression of Long Non-Coding RNA NNT-AS1 Correlates with Tumor Progression and Poor Prognosis in Osteosarcoma	2018	0	0	0	0	HNF1A-antisense 1 (HNF1A-AS1) was highly overexpressed in esophageal adenocarcinoma and promoted tumor growth and metastasis by medicating the expression of cancer-related IncRNA H19 [18].	pmid/29518771
esophageal adenocarcinoma --+> HSP90B1	HSP90B1	Protein	Ramsay,R.G.;Ciznadija,D.;Mantamadiotis,T.;Anderson,R.;Pearson,R.	Expression of stress response protein glucose regulated protein-78 mediated by c-Myb	2005	0	0	0	0	GRP94 is also over-expressed in esophageal adenocarcinoma ( ) and it is notable that c-Myb is also highly expressed in this tumor type ( ).	pmid/15778089
esophageal adenocarcinoma --+> HSPA5	HSPA5	Protein			0	0	0	0	0		Admin imported
esophageal adenocarcinoma --+> HSPA5	HSPA5	Protein	Langer,R.;Feith,M.;Siewert,J.R.;Wester,H.J.;Hoefler,H.	Expression and clinical significance of glucose regulated proteins GRP78 (BiP) and GRP94 (GP96) in human adenocarcinomas of the esophagus.	2008	0	0	0	0	Another interesting finding of our analysis was that high GRP78 gene and protein expression was found in early stages of esophageal adenocarcinoma and in a small proportion of patients with advanced tumor stages high GRP78 protein expression also could be detected.	pmid/18331622
esophageal adenocarcinoma ---> ICAM1	ICAM1	Protein	Sadaria,M.R.;Reppert,A.E.;Yu,J.A.;Meng,X.;Fullerton,D.A.;Reece,T.B.;Weyant,M.J.	Statin therapy attenuates growth and malignant potential of human esophageal adenocarcinoma cells	2011	0	0	0	0	Thus, ICAM-1 expression can potentially serve as a marker of the metastatic potential of esophageal adenocarcinoma cells and an indicator of the patient's prognosis.	pmid/22014341
esophageal adenocarcinoma --+> ICAM1	ICAM1	Protein	Lee,K.T.W.;Gopalan,V.;Lam,A.K.;Smith,R.A.	Targeted single gene mutation in esophageal adenocarcinoma	2018	0	0	0	0	Intercellular Adhesion Molecule 1 (ICAM1) was overexpressed in esophageal adenocarcinoma compared to normal tissues	pmid/29600373
esophageal adenocarcinoma ---> ID4	ID4	Protein	Smith,E.;De Young,N.J.;Pavey,S.J.;Hayward,N.K.;Nancarrow,D.J.;Whiteman,D.C.;Smithers,B.M.;Ruszkiewicz,A.R.;Clouston,A.D.;Gotley,D.C.;Devitt,P.G.;Jamieson,G.G.;Drew,P.A.	Similarity of aberrant DNA methylation in Barrett's esophagus and esophageal adenocarcinoma.	2008	0	0	0	0	Our findings that inhibitor of DNA binding4 is frequently methylated in Barrett's esophagus and esophageal adenocarcinoma but not in the normal squamous mucosa and that demethylation of cancer cell lines significantly increases expression, suggests loss of inhibitor of DNA binding4 expression is important in the neoplastic progression of Barrett's esophagus, supporting its role as a tumor suppres…	pmid/18831746
esophageal adenocarcinoma --+> IGF1R	IGF1R	Protein	Feagins,L.A.;Susnow,N.;Zhang,H.Y.;Pearson,S.;Owen,C.;Schmalstieg,W.F.;Terada,L.S.;Spechler,S.J.;Ramirez,R.D.;Souza,R.F.	Gain of allelic gene expression for IGF-II occurs frequently in Barrett's esophagus.	2006	0	0	0	0	Accordingly, the highest IGF-I-R levels were found in esophageal adenocarcinomas and in their associated lymph node metastases.	pmid/16339295
esophageal adenocarcinoma ---> IGF1R	IGF1R	Protein	MacDonald,K.;Porter,G.A.;Guernsey,D.L.;Zhao,R.;Casson,A.G.	A polymorphic variant of the insulin-like growth factor type I receptor gene modifies risk of obesity for esophageal adenocarcinoma.	2009	0	0	0	0	To investigate potential biologic mechanisms underlying the association between obesity and risk for esophageal adenocarcinoma , we studied the frequency of a common polymorphism of the insulin-like growth factor I receptor (IGF-IR) gene in patients with either gastroesophageal reflux disease , premalignant Barrett esophagus and or invasive esophageal adenocarcinoma.	pmid/19679045
esophageal adenocarcinoma ---> IGF1R	IGF1R	Protein	Kalinina,T.;Bockhorn,M.;Kaifi,J.T.;Thieltges,S.;Güngör,C.;Effenberger,K.E.;Strelow,A.;Reichelt,U.;Sauter,G.;Pantel,K.;Izbicki,J.R.;Yekebas,E.F.	Insulin-like growth factor-1 receptor as a novel prognostic marker and its implication as a cotarget in the treatment of human adenocarcinoma of the esophagus.	2010	0	0	0	0	IGF-1R expression can be used as a novel prognostic marker for adenocarcinomas of the esophagus.	pmid/20104520
esophageal adenocarcinoma ---> IGF1R	IGF1R	Protein	McElholm,A.R.;McKnight,A.J.;Patterson,C.C.;Johnston,B.T.;Hardie,L.J.;Murray,L.J.	A population-based study of IGF axis polymorphisms and the esophageal inflammation, metaplasia, adenocarcinoma sequence.	2010	0	0	0	0	In a population-based case-control study, we investigated the association of common polymorphisms of IGF-1, IGF-2, IGF-1 receptor, Insulin-like growth factor binding protein-3, growth hormones 1 and GH2, and growth hormones receptor with reflux esophagitis , Barrett esophagus , and esophageal adenocarcinoma.	pmid/20403354
esophageal adenocarcinoma ---> IGF1R	IGF1R	Protein	Ucar,D.A.;Cox,A.;He,D.-H.;Hochwald,S.N.;Ostrov,D.A.;Kurenova,E.	A novel small molecule inhibitor of FAK and IGF-1R protein interactions decreases growth of human esophageal carcinoma	2011	0	0	0	0	Kalinina, T.; Bockhorn, M.; Kaifim, J.T.; Thieltges, S.; Güngör, C.; Effenberger, K.E.; Strelow, A.; Reichelt, U.; Sauter, G.; Pantel, K.; Izbicki, J.R.; Yekebas, E.F. Insulin-like growth factor-1 receptor as a novel prognostic marker and its implication as a Co-Target in the treatment of human adenocarcinoma of the esophagus.	pmid/21707510
esophageal adenocarcinoma --+> IGF1R	IGF1R	Protein	Greer,K.B.;Brenner,L.;Bednarchik,B.;Cooper,G.S.;Chak,A.;Thompson,C.L.;Li,L.;Dawson,D.;Willis,J.;Falk,G.W.;Grady,W.M.	Association of insulin and insulin-like growth factors with Barrett's oesophagus	2012	0	0	0	0	Recent data also suggest that 75% of oesophageal adenocarcinomas overexpress IGF-1R,39 and this over-expressiondwhich is correlated with gender and depth of tumour invasiondis an independent predictor of survival in oesophageal adenocarcinoma.	pmid/21930730
esophageal adenocarcinoma ---> IGF1	IGF1	Protein	Siahpush,S.H.;Vaughan,T.L.;Lampe,J.N.;Freeman,R.;Lewis,S.;Odze,R.D.;Blount,P.L.;Ayub,K.;Rabinovitch,P.S.;Reid,B.J.;Chen,C.	Longitudinal study of insulin-like growth factor, insulin-like growth factor binding protein-3, and their polymorphisms: risk of neoplastic progression in Barrett's esophagus.	2007	0	0	0	0	We used data and specimens from a longitudinal study of persons with Barrett's esophagus (n=344; median, 5.4 years follow up) to determine whether baseline serum concentrations of IGF-I and IGFBP-3 and associated polymorphisms were related to the risk of developing esophageal adenocarcinoma or flow cytometric abnormalities.	pmid/18006928
esophageal adenocarcinoma ---> IGF1	IGF1	Protein	McElholm,A.R.;McKnight,A.J.;Patterson,C.C.;Johnston,B.T.;Hardie,L.J.;Murray,L.J.	A population-based study of IGF axis polymorphisms and the esophageal inflammation, metaplasia, adenocarcinoma sequence.	2010	0	0	0	0	In a population-based case-control study, we investigated the association of common polymorphisms of IGF-1, IGF-2, IGF-1 receptor, Insulin-like growth factor binding protein-3, growth hormones 1 and GH2, and growth hormones receptor with reflux esophagitis , Barrett esophagus , and esophageal adenocarcinoma.	pmid/20403354
esophageal adenocarcinoma ---> IGF1	IGF1	Protein	Conteduca,V.;Sansonno,D.;Russi,S.;Lauletta,G.;Dammacco,F.;Ingravallo,G.;Marangi,S.	Barrett's esophagus and esophageal cancer: An overview	2012	0	0	0	0	Three IGF-1 gene polymorphisms have been shown to be associated with esophageal adenocarcinoma or its precursors, and can be considered as risk markers (22).	pmid/22615011
esophageal adenocarcinoma ---> IGF2BP3	IGF2BP3	Protein	Kazeminezhad,B.;Mirafsharieh,S.A.;Dinyari,K.;Azizi,D.;Ebrahimi,A.	Usefulness of insulin-like growth factor II mRNA-binding protein 3 (IMP3) as a new marker for the diagnosis of esophageal adenocarcinoma in challenging cases.	2014	0	0	0	0	This survey was aimed to evaluate the benefit of IMP3 expression detection in the diagnosis of esophageal adenocarcinoma and high-grade dysplasia by using immunohistochemistry .	pmid/25141312
esophageal adenocarcinoma ---> IGF2BP3	IGF2BP3	Protein	Plum,P.S.;Bollschweiler,E.;Chon,S.-H.;Berlth,F.;Alakus,H.;Bruns,C.J.;Ulase,D.;Zander,T.;Hölscher,A.H.;Schallenberg,S.;Quaas,A.;Loeser,H.	Upregulation of insulin-like growth factor II mRNA-binding protein 3 (IMP3) has negative prognostic impact on early invasive (pT1) adenocarcinoma of the esophagus	2018	0	0	0	0	In conclusion, IMP3 is a feasible immunohistochemical marker significantly associated with worse outcome in early invasive Esophageal adenocarcinoma (pT1a and pT1b).	pmid/29974234
esophageal adenocarcinoma --+> IGFBP2	IGFBP2	Protein	Myers,A.L.;Lin,L.;Nancarrow,D.J.;Wang,Z.;Ferrer-Torres,D.;Thomas,D.G.;Orringer,M.B.;Lin,J.;Reddy,R.M.;Beer,D.G.;Chang,A.C.	IGFBP2 modulates the chemoresistant phenotype in esophageal adenocarcinoma.	2015	0	0	0	0	These results suggest that targeted inhibition of IGFBP2 alone or together with either the MAPK or PI3K/AKT signaling pathway in IGFBP2-overexpressing Esophageal adenocarcinoma tumors may be an effective approach for sensitizing resistant Esophageal adenocarcinomas to standard neoadjuvant chemotherapy.	pmid/26317790
esophageal adenocarcinoma ---> IGFBP3	IGFBP3	Protein	Siahpush,S.H.;Vaughan,T.L.;Lampe,J.N.;Freeman,R.;Lewis,S.;Odze,R.D.;Blount,P.L.;Ayub,K.;Rabinovitch,P.S.;Reid,B.J.;Chen,C.	Longitudinal study of insulin-like growth factor, insulin-like growth factor binding protein-3, and their polymorphisms: risk of neoplastic progression in Barrett's esophagus.	2007	0	0	0	0	We used data and specimens from a longitudinal study of persons with Barrett's esophagus (n=344; median, 5.4 years follow up) to determine whether baseline serum concentrations of IGF-I and IGFBP-3 and associated polymorphisms were related to the risk of developing esophageal adenocarcinoma or flow cytometric abnormalities.	pmid/18006928
esophageal adenocarcinoma ---> IGFBP3	IGFBP3	Protein	McElholm,A.R.;McKnight,A.J.;Patterson,C.C.;Johnston,B.T.;Hardie,L.J.;Murray,L.J.	A population-based study of IGF axis polymorphisms and the esophageal inflammation, metaplasia, adenocarcinoma sequence.	2010	0	0	0	0	In a population-based case-control study, we investigated the association of common polymorphisms of IGF-1, IGF-2, IGF-1 receptor, Insulin-like growth factor binding protein-3, growth hormones 1 and GH2, and growth hormones receptor with reflux esophagitis , Barrett esophagus , and esophageal adenocarcinoma.	pmid/20403354
esophageal adenocarcinoma ---> IGFBP3	IGFBP3	Protein	Yang,H.-P.;Liu,J.-F.;Rao,J.;Zhang,X.-M.;Qian,H.-L.;Niu,X.-Q.;Zhao,Z.-L.	Insulin-like growth factor binding protein-3 (IGFBP-3) genetic variant and the risk of esophageal squamous cell carcinoma in a Chinese population	2014	0	0	0	0	A population-based study demonstrated that the IGFBP-3 single-nucleotide polymorphism rs2270628 was not associated with esophageal adenocarcinoma (McElholm et al., 2010).	pmid/24938707
esophageal adenocarcinoma ---| IGFBP7	IGFBP7	Protein	Smith,E.;Ruszkiewicz,A.R.;Jamieson,G.G.;Drew,P.A.	IGFBP7 is associated with poor prognosis in oesophageal adenocarcinoma and is regulated by promoter DNA methylation.	2014	0	0	0	0	Reduced IGFBP7 protein expression was associated with longer survival in patients with oesophageal adenocarcinoma.	pmid/24357797
esophageal adenocarcinoma --+> IHH	IHH	Protein	Kebenko,M.;Drenckhan,A.;Gros,S.J.;Jücker,M.;Grabinski,N.;Ewald,F.;Grottke,A.;Schultze,A.;Izbicki,J.R.;Bokemeyer,C.;Wellbrock,J.;Fiedler,W.	ErbB2 signaling activates the Hedgehog pathway via PI3K-Akt in human esophageal adenocarcinoma: Identification of novel targets for concerted therapy concepts	2015	0	0	0	0	In conclusion, we demonstrate that Ihh and Gli-1 are overexpressed in an esophageal cancer cell line and in primary samples from patients with esophageal adenocarcinoma in comparison to normal esophagus.	pmid/25435423
esophageal adenocarcinoma ---> IL10	IL10	Protein	Somja,J.;Demoulin,S.;Roncarati,P.;Herfs,M.;Bletard,N.;Delvenne,P.;Hubert,P.	Dendritic Cells in Barrett's Esophagus Carcinogenesis	2013	0	0	0	0	Consistent with their reduced immunostimulatory capacity, myeloid DCs generated in the presence of Barrett's esophagus and esophageal adenocarcinoma cell lines produced higher levels of IL-10 and lower amounts of IL-12 compared with control myeloid DCs ( , G and H).	pmid/23619476
esophageal adenocarcinoma ---> IL18RAP	IL18RAP	Protein	Babar,M.;Ryan,A.W.;Anderson,L.A.;Segurado,R.;Turner,G.;Murray,L.J.;Murphy,S.J.;Johnston,B.T.;Comber,H.;Reynolds,J.V.;McManus,R.	Genes of the interleukin-18 pathway are associated with susceptibility to Barrett's esophagus and esophageal adenocarcinoma.	2012	0	0	0	0	These data show a strong association of the IL-18RAP single-nucleotide polymorphism rs917997 locus with Barrett's esophagus and esophageal adenocarcinoma and suggestive association of the Barrett's population with the IL-18-607 C/A promoter polymorphism.	pmid/22664470
esophageal adenocarcinoma ---> IL18RAP	IL18RAP	Protein	El-Omar,E.M.;Jankowski,J.;Jankowski,J.;Jankowski,J.	Editorial: Genetics of barrett's: The bigger, the better	2012	0	0	0	0	As for the findings, the authors report an impressive association between the IL18RAP rs917997 polymorphism and both Barrett’s esophagus and esophageal adenocarcinoma.	pmid/22951876
esophageal adenocarcinoma ---> IL18	IL18	Protein	Babar,M.;Ryan,A.W.;Anderson,L.A.;Segurado,R.;Turner,G.;Murray,L.J.;Murphy,S.J.;Johnston,B.T.;Comber,H.;Reynolds,J.V.;McManus,R.	Genes of the interleukin-18 pathway are associated with susceptibility to Barrett's esophagus and esophageal adenocarcinoma.	2012	0	0	0	0	To investigate the association of genetic polymorphisms of the interleukin-18 (IL-18) pathway to Barrett's esophagus and esophageal adenocarcinoma .	pmid/22664470
IL2 ---> esophageal adenocarcinoma	IL2	Protein			0	0	0	0	0		Admin imported
IL2 ---> esophageal adenocarcinoma	IL2	Protein		Multicenter, Open-label, Exploratory Phase I Pilot Study to Investigate Safety, Pharmacodynamics and Pharmacokinetics of Immunological Effects and Activity of Combining Multiple Doses of IMAB362 With Immunomodulation (Zoledronic Acid, Interleukin-2)	0	0	0	0	0	Multicenter, Open-label, Exploratory Phase I Pilot Study to Investigate Safety, Pharmacodynamics and Pharmacokinetics of Immunological Effects and Activity of Combining Multiple Doses of IMAB362 With Immunomodulation (Zoledronic Acid, Interleukin-2)	urn:agi-nctrial:NCT00671774
esophageal adenocarcinoma ---| IL6	IL6	Protein	Quante,M.;Bhagat,G.;Abrams,J.A.;Marache,F.;Good,P.;Lee,M.D.;Lee,Y.;Friedman,R.;Asfaha,S.;Dubeykovskaya,Z.;Mahmood,U.;Figueiredo,J.L.;Kitajewski,J.;Shawber,C.;Lightdale,C.J.;Rustgi,A.K.;Wang,T.C.	Bile acid and inflammation activate gastric cardia stem cells in a mouse model of Barrett-like metaplasia.	2012	0	0	0	0	The development of Barrett esophagus and Esophageal adenocarcinoma was accelerated by exposure to bile acids and/or nitrosamines, and inhibited by IL-6 deficiency.	pmid/22264787
esophageal adenocarcinoma --+> JAG1	JAG1	Protein	Karamchandani,D.M.;Lehman,H.L.;Ohanessian,S.E.;Massé,J.;Welsh,P.A.;Stairs,D.B.;Odze,R.D.;Goldblum,J.R.;Berg,A.S.	Increasing diagnostic accuracy to grade dysplasia in Barrett's esophagus using an immunohistochemical panel for CDX2, p120ctn, c-Myc and Jagged1	2016	0	0	0	0	We found that in cases in which there was a complete consensus, regardless of the scoring method used, nuclear CDX2 and p120-catenin expression were both significantly decreased between ND-Barrett’s esophagus/low-grade dysplasia and high-grade dysplasia/Esophageal adenocarcinoma samples, whereas c-Myc and Jagged1 expression were both upregulated in the high-grade dysplasia/Esophageal adenocarcino…	pmid/26926447
esophageal adenocarcinoma ---> JMJD1C	JMJD1C	Protein	Ek,W.E.;Lagergren,K.;Cook,M.;Wu,A.H.;Abnet,C.C.;Levine,D.;Chow,W.H.;Bernstein,L.;Risch,H.A.;Shaheen,N.J.;Bird,N.C.;Corley,D.A.;Hardie,L.J.;Fitzgerald,R.C.;Gammon,M.D.;Romero,Y.;Liu,G.;Ye,W.;Vaughan,T.L.;MacGregor,S.;Whiteman,D.C.;Westberg,L.;Lagergren,J.	Polymorphisms in genes in the androgen pathway and risk of Barrett's esophagus and esophageal adenocarcinoma.	2016	0	0	0	0	single nucleotide polymorphisms within JMJD1C were associated with risk of esophageal adenocarcinoma in females (p?=?0.001).	pmid/26414697
esophageal adenocarcinoma ---> KAT6A	KAT6A	Protein	You,L.;Yan,K.;Zhao,H.;Bertos,N.R.;Park,M.;Yang,X.-J.;You,L.;Park,M.;Yang,X.-J.;Yan,K.;Park,M.;Yang,X.-J.;Zou,J.;Wang,E.;Park,M.;Yang,X.-J.	The chromatin regulator Brpf1 regulates embryo development and cell proliferation	2015	0	0	0	0	Moreover, the MOZ gene is mutated in esophageal adenocarcinoma (21), whereas the MORF gene is disrupted in leiomyomata (22, 23), mutated in breast cancer (24), and altered in castration-resistant prostate cancer (25).	doi/10.1074/jbc.M115.643189
esophageal adenocarcinoma ---> KAT6A	KAT6A	Protein	Yang,X.-J.	MOZ and MORF acetyltransferases: Molecular interaction, animal development and human disease	2015	0	0	0	0	The MOZ gene is mutated in esophageal adenocarcinoma and abnormal expression of mouse Moz contributes to metastasis of medulloblastoma .	pmid/25920810
esophageal adenocarcinoma ---> KIF26B	KIF26B	Protein	Wang,J.;Cui,F.;Wang,X.;Xue,Y.;Chen,J.;Yu,Y.;Peng,Z.;Lu,H.;Zhang,M.;Tang,H.	Elevated kinesin family member 26B is a prognostic biomarker and a potential therapeutic target for colorectal cancer	2015	0	0	0	0	Increased amplification of KIF26B is also associated with higher progression stage of esophageal adenocarcinoma [23].	pmid/25652119
esophageal adenocarcinoma ---> KLF12	KLF12	Protein	Kim,S.-H.;Park,Y.-Y.;Cho,S.-N.;Margalit,O.;Wang,D.;Dubois,R.N.;Dubois,R.N.;Dubois,R.N.;Dubois,R.N.	Krüppel-like factor 12 promotes colorectal cancer growth through early growth response protein 1	2016	0	0	0	0	Recently, genome-wide analysis showed that KLF12 amplification was found in about 40% of esophageal adenocarcinoma cases [13] and in 45% of salivary tumors [14].	pmid/27442508
esophageal adenocarcinoma ---> KRAS	KRAS	Protein	Brasitus,T.A.	This month in Gastroenterology	2000	0	0	0	0	K- ras mutations were detected in 2%, 5%, and 0% of Barrett's esophagus, adenocarcinoma of the esophagus, and squamous carcinoma of the esophagus, respectively.	doi/10.1016/S0016-5085(00)70344-1
esophageal adenocarcinoma ---> KRAS	KRAS	Protein			0	0	0	0	0		doi/10.1097/PAI.0000000000000419
esophageal adenocarcinoma ---> KRAS	KRAS	Protein	Lord,R.V.;O'Grady,R.;Sheehan,C.;Field,A.F.;Ward,R.L.	K-ras codon 12 mutations in Barrett's oesophagus and adenocarcinomas of the oesophagus and oesophagogastric junction.	2000	0	0	0	0	K-ras codon 12 mutations in Barrett's oesophagus and adenocarcinomas of the oesophagus and oesophagogastric junction.	pmid/10937677
esophageal adenocarcinoma ---> KRAS	KRAS	Protein	Lin,J.;Beerm,D.G.	Molecular biology of upper gastrointestinal malignancies	2004	0	0	0	0	Amplification of K-RAS (12p12) was found in 40% of ESOPHAGEAL adenocarcinomas in one study, although Miller et al report K-RAS amplification in only 10.3% of these tumors.	pmid/15297940
esophageal adenocarcinoma ---> KRAS	KRAS	Protein	Zhang,H.Y.;Spechler,S.J.;Souza,R.F.	Esophageal adenocarcinoma arising in Barrett esophagus	2009	0	0	0	0	K-ras mutations have been reported in 11-40% of esophageal adenocarcinomas .	pmid/18703277
esophageal adenocarcinoma ---> KRAS	KRAS	Protein	Hormi-Carver,K.;Souza,R.F.	Molecular Markers and Genetics in Cancer Development	2009	0	0	0	0	Mutations in K- ras have been reported in 11% to 40% of esophageal adenocarcinomas, whereas oncogenic B- raf does not seem to play an important role.	pmid/19500736
esophageal adenocarcinoma ---> KRAS	KRAS	Protein	Porta,M.;Crous-Bou,M.;Wark,P.A.;Vineis,P.;Real,F.X.;Malats,N.;Kampman,E.	Cigarette smoking and K- ras mutations in pancreas, lung and colorectal adenocarcinomas: Etiopathogenic similarities, differences and paradoxes	2009	0	0	0	0	In esophageal adenocarcinoma, for instance, the prevalence of K- ras mutations has been reported to vary between 0% and 30% .	pmid/19651236
esophageal adenocarcinoma ---> KRAS	KRAS	Protein	Zhang,X.;Yu,C.;Wilson,K.;Zhang,H.Y.;Melton,S.D.;Huo,X.;Wang,D.H.;Genta,R.M.;Spechler,S.J.;Souza,R.F.	Malignant transformation of non-neoplastic Barrett's epithelial cells through well-defined genetic manipulations.	2010	0	0	0	0	Lord RV, O'Grady R, Sheehan C, Field AF, Ward RL (2000) K-ras codon 12 mutations in Barrett's oesophagus and adenocarcinomas of the oesophagus and oesophagogastric junction.	pmid/20927195
esophageal adenocarcinoma ---> KRAS	KRAS	Protein	Dulak,A.M.;Stojanov,P.;Peng,S.;Fox,C.;Imamura,Y.;Schumacher,S.E.;Beroukhim,R.;Ogino,S.;Golub,T.R.;Bass,A.J.;Dulak,A.M.;Stojanov,P.;Peng,S.;Lawrence,M.S.;Stewart,C.;Schumacher,S.E.;Shefler,E.;McKenna,A.;Carter,S.L.;Cibulskis,K.;Sivachenko,A.;Saksena,G.;Vo	Exome and whole-genome sequencing of esophageal adenocarcinoma identifies recurrent driver events and mutational complexity	2013	0	0	0	0	Three of the five KRAS mutations altered Gly12; however, one esophageal adenocarcinoma harbored a KRAS c.351A>C (p.Lys117Asn) event, a mutation caused by a transversion at an AA dinucleotide that was previously observed in colorectal adenocarcinoma59.	pmid/23525077
esophageal adenocarcinoma ---> KRAS	KRAS	Protein	Forde,P.M.;Kelly,R.J.	Chemotherapeutic and targeted strategies for locally advanced and metastatic esophageal cancer	2013	0	0	0	0	K-ras mutations are rare in esophageal cancer, and recent studies have reported that only one of 203 analyzed esophageal squamous cell carcinoma tumors harbored a K-ras mutation, whereas four of 117 esophageal adenocarcinoma tumors were K-ras mutation positive.65,66	pmid/23591158
esophageal adenocarcinoma ---> KRAS	KRAS	Protein	Hedner,C.;Borg,D.;Nodin,B.;Karnevi,E.;Jirström,K.;Eberhard,J.	Expression and Prognostic Significance of Human Epidermal Growth Factor Receptors 1 and 3 in Gastric and Esophageal Adenocarcinoma.	2016	0	0	0	0	The aim of this study was to examine the expression and prognostic impact of human epidermal growth factor receptor 1 (HER1/EGFR) and 3 (HER3), as well as the occurrence of EGFR and KRAS mutations in gastric and esophageal adenocarcinoma.	pmid/26844548
esophageal adenocarcinoma ---> KRAS	KRAS	Protein	Pectasides,E.	Genomic Alterations and Targeted Therapy in Gastric and Esophageal Adenocarcinoma	2016	0	0	0	0	In one of the largest series, exome and whole-genome sequencing of 149 esophageal adenocarcinomas revealed recurrent amplifications of EGFR (16%), HER2 (19%), MET (6%), KRAS (21%), CCND1 (10%), CCNE1 (12%), and CDK6 (17%).	pmid/27041412
esophageal adenocarcinoma ---> KRAS	KRAS	Protein	Guo,K.;Wang,W.P.;Jiang,T.;Wang,J.Z.;Chen,Z.;Li,Y.;Zhou,Y.A.;Li,X.F.;Lu,Q.;Zhang,L.J.	Assessment of epidermal growth factor receptor mutation/copy number and K-ras mutation in esophageal cancer.	2016	0	0	0	0	K-ras mutation was identified in one patient who was diagnosed as esophageal adenocarcinoma.	pmid/27499966
esophageal adenocarcinoma ---> KRAS	KRAS	Protein	Casson,A.G.;Wilson,S.M.;McCart,J.A.;O'Malley,F.P.;Ozcelik,H.;Tsao,M.S.;Chambers,A.F.	ras mutation and expression of the ras-regulated genes osteopontin and cathepsin L in human esophageal cancer.	1997	0	0	0	0	We demonstrated a K-ras mutation (codon 12, GTT) in one esophageal adenocarcinoma.	pmid/9311587
esophageal adenocarcinoma --+> LEP	LEP	Protein	Duggan,C.;Onstad,L.;Hardikar,S.;Blount,P.L.;Reid,B.J.;Vaughan,T.L.	Association Between Markers of Obesity and Progression From Barrett's Esophagus to Esophageal Adenocarcinoma	2013	0	0	0	0	We found that both an increased HOMA score and increased leptin concentration measured in fasting plasma samples collected from patients diagnosed with Barrett's esophagus were associated significantly with increased risk of progression to esophageal adenocarcinoma.	pmid/23466711
esophageal adenocarcinoma ---> LEP	LEP	Protein	Bain,G.H.;Collie-Duguid,E.;Murray,G.I.;Gilbert,F.J.;Denison,A.;McKiddie,F.;Ahearn,T.;Fleming,I.;Leeds,J.;Phull,P.;Park,K.;Nanthakumaran,S.;Grabsch,H.I.;Tan,P.;Welch,A.;Schweiger,L.;Dahle-Smith,A.;Urquhart,G.;Finegan,M.;Petty,R.D.	Tumour expression of leptin is associated with chemotherapy resistance and therapy-independent prognosis in gastro-oesophageal adenocarcinomas.	2014	0	0	0	0	Tumour leptin expression determined by immunohistochemistry has potential utility as a predictive marker of resistance to cytotoxic chemotherapy, and a prognostic marker independent of therapy in gastro-oesophageal adenocarcinoma.	pmid/24569475
esophageal adenocarcinoma --+> LEP	LEP	Protein	Long,E.;Beales,I.L.	The role of obesity in oesophageal cancer development.	2014	0	0	0	0	Of these adipocyte-derived mediators, increased leptin levels have been independently associated with progression to oesophageal adenocarcinoma and in laboratory studies leptin enhances malignant behaviours in cell lines.	pmid/25364384
esophageal adenocarcinoma --+> LEP	LEP	Protein	Winzer,B.M.;Paratz,J.D.;Whitehead,J.P.;Whiteman,D.C.;Reeves,M.M.	The feasibility of an exercise intervention in males at risk of oesophageal adenocarcinoma: A randomized controlled trial	2015	0	0	0	0	Recently, elevated leptin concentrations have been associated with progression from Barrett’s oesophagus to oesophageal adenocarcinoma in men independent of adiposity [24].	pmid/25706622
esophageal adenocarcinoma --+> LEP	LEP	Protein	Lin,E.W.;Karakasheva,T.A.;Hicks,P.D.;Rustgi,A.K.;Lin,E.W.;Karakasheva,T.A.;Hicks,P.D.;Rustgi,A.K.;Bass,A.J.;Rustgi,A.K.	The tumor microenvironment in esophageal cancer	2016	0	0	0	0	In BE, increased leptin levels are associated with an elevated risk for esophageal adenocarcinoma, whereas higher levels of adiponectin were inversely related to esophageal adenocarcinoma.	pmid/26923327
esophageal adenocarcinoma --+> LGR5	LGR5	Protein	Han,Y.;Zhi,Q.;Xue,X.;Yuan,B.;Zhao,H.;Kuang,Y.;Zhang,L.	Lgr5 contributes to intestinal metaplasia during gastric carcinogenesis: A meta analysis	2016	0	0	0	0	For example, Lgr5 has been shown to be over-expressed in hepatocellular cancer [16], colorectal cancer [17], ovarian cancer [18], brain cancer [19] and esophageal adenocarcinoma [20].	doi/10.2174/1871520615666150616123345
esophageal adenocarcinoma --+> LGR5	LGR5	Protein	Sasaki,Y.;Kosaka,H.;Usami,K.;Toki,H.;Kawai,H.;Shiraishi,N.;Ota,T.;Nakamura,K.;Furuya,A.;Satoh,M.;Hasegawa,K.;Masuda,K.	Establishment of a novel monoclonal antibody against LGR5	2010	0	0	0	0	In fact, high LGR5 expression scores were associated with worse survival, independent of stage, age, and neoadjuvant/adjuvant therapy in esophageal adenocarcinoma .	pmid/20197059
esophageal adenocarcinoma --+> LGR5	LGR5	Protein	Wu,X.-S.;Xi,H.-Q.;Chen,L.	Lgr5 is a potential marker of colorectal carcinoma stem cells that correlates with patient survival	2012	0	0	0	0	Previous studies demonstrated that Lgr5 is overexpressed in hepatocellular carcinoma , colorectal cancer , ovarian cancer , basal cell carcinoma , and esophageal adenocarcinoma .	pmid/23153436
esophageal adenocarcinoma --+> LGR5	LGR5	Protein	Liu,Z.;Dai,W.;Jiang,L.;Cheng,Y.	Over-expression of LGR5 correlates with poor survival of colon cancer in mice as well as in patients	2014	0	0	0	0	LGR5 protein was over-expressed in hepatocellular carcinoma, colorectal cancer, ovarian cancer, basal cell carcinoma and esophageal adenocarcinoma.	pmid/24063790
esophageal adenocarcinoma --+> LIPH	LIPH	Protein	Ishimine,H.;Zhou,R.;Ito,Y.;Seki,Y.;Kurisaki,A.;Zhou,R.;Sumitomo,K.;Yoshida,Y.;Kurisaki,A.	Lipase member H frequently overexpressed in human esophageal adenocarcinomas	2016	0	0	0	0	These results suggest that higher LIPH levels were positively correlated with better survival in early-stage esophageal adenocarcinoma patients after surgery.	pmid/26341494
esophageal adenocarcinoma ---> MAGEA10	MAGEA10	Protein	Lin,J.;Lin,L.;Thomas,D.G.;Greenson,J.K.;Giordano,T.J.;Robinson,G.S.;Barve,R.A.;Weishaar,F.A.;Taylor,J.M.;Orringer,M.B.;Beer,D.G.	Melanoma-associated antigens in esophageal adenocarcinoma: identification of novel MAGE-A10 splice variants.	2004	0	0	0	0	Melanoma-associated antigens in esophageal adenocarcinoma: identification of novel MAGE-A10 splice variants.	pmid/15355897
esophageal adenocarcinoma ---> MAP1LC3B	MAP1LC3B	Protein	El-Mashed,S.;O'Donovan,T.R.;Kay,E.W.;Abdallah,A.R.;Cathcart,M.C.;O'Sullivan,J.;O'Grady,A.;Reynolds,J.;O'Reilly,S.;O'Sullivan,G.C.;McKenna,S.L.	LC3B globular structures correlate with survival in esophageal adenocarcinoma.	2015	0	0	0	0	This distinctive staining pattern of LC3B represents a novel prognostic marker for resectable esophageal adenocarcinoma.	pmid/26265176
esophageal adenocarcinoma ---> MAP1LC3B	MAP1LC3B	Protein	Kim,S.;Yeo,M.-K.;Kim,J.-M.;Kim,S.;Jo,E.-K.;Kim,S.;Jo,E.-K.;Kim,J.-M.;Cho,M.-J.;Kim,J.-S.;Kim,J.-Y.;Na,Y.G.;Lee,A.J.	Clinicopathological profiling of LC3B, an autophagy marker, and ESRRA (Estrogen-related Receptor-alpha) in muscle-invasive bladder cancer	2018	0	0	0	0	Additionally, a distinct globular pattern of LC3B expression was correlated with prognosis in esophageal adenocarcinoma (28).	pmid/29599373
esophageal adenocarcinoma ---> MDM2	MDM2	Protein	Li,X.;Paulson,T.G.;Galipeau,P.C.;Sanchez,C.A.;Reid,B.J.;Liu,K.;Self,S.G.;Kuhner,M.K.;Reid,B.J.;Maley,C.C.;Maley,C.C.;Self,S.G.;Vaughan,T.L.;Reid,B.J.;Vaughan,T.L.;Reid,B.J.;Blount,P.L.	Assessment of esophageal adenocarcinoma risk using somatic chromosome alterations in longitudinal samples in Barrett's esophagus	2015	0	0	0	0	... esophageal adenocarcinomas and an additional 9% of the remaining esophageal adenocarcinomas harbored structural alterations inactivating TP53 or amplifying ...	doi/10.1158/1940-6207.CAPR-15-0130
esophageal adenocarcinoma ---> MDM2	MDM2	Protein	Soslow,R.A.;Altorki,N.K.;Yang,G.;Xie,D.;Yang,C.S.	mdm-2 expression correlates with wild-type p53 status in esophageal adenocarcinoma.	1999	0	0	0	0	In this study, we evaluated the frequency of mdm-2 amplification and expression in esophageal adenocarcinoma and investigated the relationship between mdm-2 expression and p53 mutation.	pmid/10392633
MDM2 ---| esophageal adenocarcinoma	MDM2	Protein	Liu,D.S.H.;Read,M.;Fennell,C.M.;Montgomery,K.G.;Clemons,N.J.;Phillips,W.A.;Liu,D.S.H.;Read,M.;Cullinane,C.;Clemons,N.J.;Phillips,W.A.;Cullinane,C.;Azar,W.J.;Haupt,S.;Haupt,Y.;Wiman,K.G.;Duong,C.P.;Phillips,W.A.;Phillips,W.A.	APR-246 potently inhibits tumour growth and overcomes chemoresistance in preclinical models of oesophageal adenocarcinoma	2015	0	0	0	0	These results suggest that combination therapy with pro-oxidants, MDM2 inhibitors and BH3-mimetics may potentially enhance the therapeutic efficacy of APR-246 in oesophageal adenocarcinoma.	pmid/26187504
esophageal adenocarcinoma ---> MDM2	MDM2	Protein	Michalk,M.;Meinrath,J.;Künstlinger,H.;Koitzsch,U.;Drebber,U.;Merkelbach-Bruse,S.;Bollschweiler,E.;Kloth,M.;Hartmann,W.;Hölscher,A.;Quaas,A.;Grimminger,P.P.;Odenthal,M.	MDM2 gene amplification in esophageal carcinoma.	2016	0	0	0	0	In order to evaluate the MDM2 gene amplification status in esophageal adenocarcinoma and squamous cell carcinoma , we established a quantitative PCR assay, screening a total of 127 esophageal carcinoma cases for MDM2 amplification.	pmid/26796597
esophageal adenocarcinoma ---> MDM2	MDM2	Protein	Lee,K.T.W.;Gopalan,V.;Lam,A.K.;Smith,R.A.	Targeted single gene mutation in esophageal adenocarcinoma	2018	0	0	0	0	Mouse double minute 2 homolog (MDM2) amplification was observed in 4% of patients with esophageal adenocarcinoma	pmid/29600373
esophageal adenocarcinoma ---> MET	MET	Protein	Capelletti,M.;Gelsomino,F.;Tiseo,M.	MET and ALK as targets for the treatment of NSCLC	2014	0	0	0	0	Recently, a case report described an impressive and durable response to crizotinib in a patient with non-small cell lung cancer carrying out a de novo MET amplification [170]; moreover, crizotinib has also showed its activity in MET-amplified gastro-esophageal adenocarcinomas and glioblastoma [171, 172].	doi/10.2174/13816128113196660760
esophageal adenocarcinoma ---> MET	MET	Protein	Ren,J.-L.;Wu,H.-F.;Hu,G.-M.;Gu,B.;Zhang,M.;Wang,Y.-X.;Wang,W.-J.	C-Met as a potential novel prognostic marker in squamous cell carcinoma and adenocarcinoma of esophagus: Evidence from a meta-analysis	2017	0	0	0	0	Furthermore, we further pooled results of Hrs for overall survival, disease-free survival and dSS, and also evaluated the effect of c-met overexpression in esophageal squamous cell carcinoma and esophageal adenocarcinoma. results of pooled Hr suggested that c-met may as a potential novel prognostic marker in squamous cell carcinoma and adenocarcinoma of esophagus. additionally, we assessed the qu…	doi/10.23736/S0031-0808.16.03228-6
esophageal adenocarcinoma --+> MET	MET	Protein	Herrera,L.J.;El-Hefnawy,T.;Queiroz de Oliveira,P.E.;Raja,S.;Finkelstein,S.;Gooding,W.;Luketich,J.D.;Godfrey,T.E.;Hughes,S.J.	The HGF receptor c-Met is overexpressed in esophageal adenocarcinoma.	2005	0	0	0	0	The HGF receptor c-Met is overexpressed in esophageal adenocarcinoma.	pmid/15720819
esophageal adenocarcinoma --+> MET	MET	Protein	Watson,G.A.;Zhang,X.;Stang,M.T.;Levy,R.M.;Queiroz de Oliveira,P.E.;Gooding,W.E.;Christensen,J.G.;Hughes,S.J.	Inhibition of c-Met as a therapeutic strategy for esophageal adenocarcinoma.	2006	0	0	0	0	Three c-Met-overexpressing esophageal adenocarcinoma cell lines (Seg-1, Bic-1, and Flo-1) were used to examine the effects of a c-Met-specific small molecule inhibitor (PHA665752) on cell viability, apoptosis, motility, invasion, and downstream signaling pathways.	pmid/17132227
esophageal adenocarcinoma --+> MET	MET	Protein	Yap,T.A.;Sandhu,S.K.;Alam,S.M.;de Bono,J.S.;Yap,T.A.;Sandhu,S.K.;Alam,S.M.;de Bono,J.S.	HGF/c-MET targeted the rapeutics: Novel strategies for cancer medicine	2011	0	0	0	0	The HGF receptor c-Met is overexpressed in esophageal adenocarcinoma.	pmid/21777195
esophageal adenocarcinoma ---> MET	MET	Protein	Ozeri-Galai,E.;Bester,A.C.;Kerem,B.	The complex basis underlying common fragile site instability in cancer	2012	0	0	0	0	MET amplification induced by FRA7G instability was later found in primary esophageal adenocarcinoma tumor cells .	pmid/22465609
esophageal adenocarcinoma --+> MET	MET	Protein	Catenacci,D.V.T.;Henderson,L.;Xu,P.;Rambo,B.;Liao,W.-L.;Thyparambil,S.;Bengali,K.;Uzzell,J.;Darfler,M.;Krizman,D.B.;Veenstra,T.D.;Hembrough,T.;Burrows,J.;Zhao,L.;Hart,J.;Xiao,S.-Y.;Cecchi,F.;Bottaro,D.P.;Karrison,T.	Absolute quantitation of met using mass spectrometry for clinical application: Assay precision, stability, and correlation with MET gene amplification in FFPE tumor tissue	2014	0	0	0	0	A previous study has shown that Met protein is overexpressed in esophageal adenocarcinoma surgical specimens and esophageal adenocarcinoma cell lines, while Met dysregulation can occur early in the progression from Barrett’s dysplasia to adenocarcinoma [16,17].	pmid/24983965
esophageal adenocarcinoma --+> MET	MET	Protein	Xu,Y.;Peng,Z.;Lu,M.;Gao,J.;Li,Y.;Li,Y.;Shen,L.;Li,Z.	Expression and clinical significance of c-Met in advanced esophageal squamous cell carcinoma	2015	0	0	0	0	Recently, a meta-analysis focusing on c-Met overexpression and the prognosis of gastric cancer including 14 studies indicated that higher amplification and expression of c-Met gene in gastric cancer is an indicator of poor prognosis. c-Met was overexpressed in 34%-54% of esophageal adenocarcinoma and had a significant association with survive . c-Met overexpression in esophageal squamous cell car…	pmid/25588551
esophageal adenocarcinoma ---> MET	MET	Protein	Janjigian,Y.Y.;Ku,G.Y.;Herrera,J.M.;Ilson,D.H.;Vakiani,E.;Tang,L.H.;Berger,M.;Bouvier,N.;Viale,A.;Socci,N.D.;Berger,M.;Socci,N.D.;Capanu,M.	Phase II trial of sorafenib in patients with chemotherapy refractory metastatic esophageal and gastroesophageal (GE) junction cancer	2015	0	0	0	0	Esophageal adenocarcinoma from the complete responder harbored 18 mutations including mutations in p53, AIRD1A, PIK3CA and MET gene.	pmid/26275293
esophageal adenocarcinoma ---> MET	MET	Protein	Pectasides,E.	Genomic Alterations and Targeted Therapy in Gastric and Esophageal Adenocarcinoma	2016	0	0	0	0	In one of the largest series, exome and whole-genome sequencing of 149 esophageal adenocarcinomas revealed recurrent amplifications of EGFR (16%), HER2 (19%), MET (6%), KRAS (21%), CCND1 (10%), CCNE1 (12%), and CDK6 (17%).	pmid/27041412
esophageal adenocarcinoma ---> MET	MET	Protein	Ecker,B.L.;McMillan,M.T.;Datta,J.;Czerniecki,B.J.;Roses,R.E.;Taylor,L.;Zhang,P.J.;Furth,E.E.;Ginsberg,G.G.	HER3 expression is a marker of tumor progression in premalignant lesions of the gastroesophageal junction	2016	0	0	0	0	Overexpression of the hepatocyte growth factor receptor (CMET) has also been correlated with poor prognosis in esophageal adenocarcinoma, and inhibition of CMET-dependent signaling regulates the activity of HER1 and HER3 [9].	pmid/27559738
esophageal adenocarcinoma ---> MET	MET	Protein	Goltsov,A.A.;Fang,B.;Pandita,T.K.;Maru,D.M.;Swisher,S.G.;Hofstetter,W.L.	HER2 Confers Resistance to Foretinib Inhibition of MET-Amplified Esophageal Adenocarcinoma Cells	2017	0	0	0	0	Abnormal expression of MET in esophageal adenocarcinoma has been documented by immunohistochemistry in 20% to 54% of cases, and MET amplification detected by fluorescence in situ hybridization in 4% to 7% of resected tumors .	pmid/29223420
esophageal adenocarcinoma ---> MGMT	MGMT	Protein	Kaz,A.M.;Grady,W.M.	Epigenetic biomarkers in esophageal cancer	2012	0	0	0	0	Brock et al. examined the methylation status of seven genes in 41 esophagectomy specimens containing esophageal adenocarcinoma with matched normal tissue, and found increased methylation in the genes APC, E-cadherin (CDH1), MGMT, ER, CDKN2A, DAPK, and TIMP-3.	doi/10.1016/j.canlet.2012.02.036
esophageal adenocarcinoma ---> MGMT	MGMT	Protein	Hardie,L.J.;Darnton,S.J.;Wallis,Y.L.;Chauhan,A.;Hainaut,P.;Wild,C.P.;Casson,A.G.	p16 expression in Barrett's esophagus and esophageal adenocarcinoma: association with genetic and epigenetic alterations	2005	0	0	0	0	In addition, aberrant O 6-methylguanine-DNA methyltransferase and E-cadherin gene hypermethylation patterns have recently been reported in normal esophageal epithelia adjacent to esophageal adenocarcinomas .	pmid/15617840
esophageal adenocarcinoma ---> MGMT	MGMT	Protein	Baumann,S.;Keller,G.;Pühringer,F.;Napieralski,R.;Feith,M.;Langer,R.;Höfler,H.;Stein,H.J.;Sarbia,M.	The prognostic impact of O6-Methylguanine-DNA Methyltransferase (MGMT) promotor hypermethylation in esophageal adenocarcinoma.	2006	0	0	0	0	In the present study, 132 samples of esophageal adenocarcinoma and 58 samples of normal esophageal tissue were investigated for MGMT hypermethylation status by methylation-specific real-time PCR and results were correlated to clinicopathological parameters, patient's survival, p53 mutation and expression of p53 protein and MGMT protein.	pmid/16477636
esophageal adenocarcinoma ---> MGMT	MGMT	Protein	Kaz,A.M.;Grady,W.M.	Epigenetic biomarkers in esophageal cancer	2012	0	0	0	0	Brock et al. examined the methylation status of seven genes in 41 esophagectomy specimens containing esophageal adenocarcinoma with matched normal tissue, and found increased methylation in the genes APC, E-cadherin (CDH1), MGMT, ER, CDKN2A, DAPK, and TIMP-3.	pmid/22406828
esophageal adenocarcinoma ---> MIR16-2	MIR16-2	Protein	Hu,Y.;Correa,A.M.;Hoque,A.;Guan,B.;Ye,F.;Huang,J.;Swisher,S.G.;Wu,T.T.;Ajani,J.A.;Xu,X.C.	Prognostic significance of differentially expressed miRNAs in esophageal cancer.	2011	0	0	0	0	Our data indicate that further evaluation of miR-30e and miR-16-2 as prognostic biomarkers is warranted in patients with esophageal adenocarcinoma.	pmid/20309880
esophageal adenocarcinoma --+> MIR16-2	MIR16-2	Protein	Pak,J.H.;Kim,I.K.;Kim,S.M.;Maeng,S.;Song,K.J.;Na,B.-K.;Kim,T.-S.	Induction of cancer-related microRNA expression profiling using excretory-secretory products of Clonorchis sinensis	2014	0	0	0	0	It has been reported that the expression of miR-16-2, miR-93, and miR-95 is upregulated in each case in esophageal adenocarcinoma, breast cancer, and colorectal carcinoma tissues, respectively, and that the overexpression of these molecules in the respective cells increases tumor cell proliferation and metastasis (Hu et al. 2011; Fang et al. 2012; Huang et al. 2011).	pmid/25217977
esophageal adenocarcinoma ---| MIR187	MIR187	Protein	Lynam-Lennon,N.;Mongan,A.M.;O’Sullivan,J.;Reynolds,J.V.;Maher,S.G.;Bibby,B.A.S.;Maher,S.G.;Marignol,L.;Paxton,C.N.;Geiersbach,K.;Bronner,M.P.;Geiersbach,K.;Bronner,M.P.	Low MiR-187 expression promotes resistance to chemoradiation therapy in vitro and correlates with treatment failure in patients with esophageal adenocarcinoma	2016	0	0	0	0	In vivo data suggest that loss of miR-187 may be important for progression of esophageal adenocarcinoma.	pmid/27254108
esophageal adenocarcinoma ---> MIR192	MIR192	Protein	Gao,Q.-Y.;Fang,J.-Y.	Early esophageal cancer screening in China	2015	0	0	0	0	Fassan et al. found that let-7c, miR-192 and miR-215 could be biomarkers of early adenocarcinoma of the esophagus .	pmid/26651250
esophageal adenocarcinoma ---> MIR196A1	MIR196A1	Protein	Kan,T.;Meltzer,S.J.	MicroRNAs in Barrett's esophagus and esophageal adenocarcinoma.	2009	0	0	0	0	Recent findings include the following: firstly, MicroRNA expression profiles can distinguish between Barrett's esophagus and esophageal adenocarcinoma; secondly, miR-196a is upregulated in esophageal adenocarcinoma tissues targeting annexin A1, thereby exerting antiapoptotic effects and contributing to esophageal adenocarcinoma cell survival; miR-196a may also constitute a good biomarker of progr…	pmid/19773200
esophageal adenocarcinoma --+> MIR196A1	MIR196A1	Protein	Hou,T.;Zhao,X.;Huang,X.;Huang,Y.;Zhang,Y.;Ou,J.	MicroRNA-196a promotes cervical cancer proliferation through the regulation of FOXO1 and p27Kip1	2014	0	0	0	0	Previous studies have demonstrated that miR-196a expression is upregulated in several cancers, including oesophageal adenocarcinoma, pancreatic cancer, breast cancer, leukaemia and colorectal cancer (Hui et al, 2009; Maru et al, 2009; Schimanski et al, 2009; Schotte et al, 2009; Zhang et al, 2009).	pmid/24423924
esophageal adenocarcinoma --+> MIR196A1	MIR196A1	Protein	Tsai,M.-M.;Wang,C.-S.;Tsai,C.-Y.;Chen,C.-Y.;Chi,H.-C.;Tseng,Y.-H.;Chung,P.-J.;Lin,Y.-H.;Chung,I.-H.;Chen,C.-Y.;Lin,K.-H.	MicroRNA-196a/-196b promote cell metastasis via negative regulation of radixin in human gastric cancer	2014	0	0	0	0	Highly elevated miR-196a levels have additionally been detected in esophageal adenocarcinoma.	pmid/24933454
esophageal adenocarcinoma --+> MIR196A1	MIR196A1	Protein	Ge,J.;Chen,Z.;Li,R.;Lu,T.;Xiao,G.	Upregulation of microRNA-196a and microRNA-196b cooperatively correlate with aggressive progression and unfavorable prognosis in patients with colorectal cancer	2014	0	0	0	0	It has been demonstrated that miR-196a expression is increased in several human cancers, including leukaemia, oesophageal adenocarcinoma, breast cancer, non-small cell lung cancer, pancreatic cancer, Colorectal cancer and cervical cancer ,–.	pmid/25525411
esophageal adenocarcinoma --+> MIR199A1	MIR199A1	Protein	Streppel,M.M.;Pai,S.;Campbell,N.R.;Hu,C.;Yabuuchi,S.;Canto,M.I.;Wang,J.S.;Montgomery,E.A.;Maitra,A.	MicroRNA 223 is upregulated in the multistep progression of Barrett's esophagus and modulates sensitivity to chemotherapy by targeting PARP1.	2013	0	0	0	0	Target genes were identified using Illumina microarray, and results were validated in cell lines and human specimens. miR-199 family members and miR-223 were significantly overexpressed in esophageal adenocarcinoma, however, only miR-223 showed a stepwise increase during esophageal adenocarcinoma carcinogenesis.	pmid/23757351
MIR203A ---| esophageal adenocarcinoma	MIR203A	Protein	Sharma,P.;Sharma,R.	miRNA-mRNA crosstalk in esophageal cancer: From diagnosis to therapy	2015	0	0	0	0	While miR-203 downregulates in both esophageal squamous cell carcinoma and esophageal adenocarcinoma, expression of miR-375 decreases in esophageal squamous cell carcinoma and increases in esophageal adenocarcinoma, making it a potential biomarker to discriminate between two esophageal cancer subtypes.	pmid/26257289
esophageal adenocarcinoma ---| MIR203A	MIR203A	Protein	Mallick,R.;Patnaik,S.K.;Wani,S.;Bansal,A.	A Systematic Review of Esophageal MicroRNA Markers for Diagnosis and Monitoring of Barrett's Esophagus.	2016	0	0	0	0	Elevated miR-192, -194, and -215, and diminished miR-203 and -205 levels were also noted for comparisons of high-grade dysplasia or esophageal adenocarcinoma against normal.	pmid/26572780
esophageal adenocarcinoma ---| MIR205	MIR205	Protein	Vosgha,H.;Salajegheh,A.;Smith,R.A.;Lam,A.K.-Y.	The important roles of miR-205 in normal physiology, cancers and as a potential therapeutic target	2014	0	0	0	0	Also, Wijnhoven and colleagues noted that 377 human microRNAs were interrogated in tissue samples of 16 individuals diagnosed with Barrett’s oesophagus, oesophageal adenocarcinoma and also their normal samples, among which miR-205 expression was found to be significantly reduced in Barrett’ s oesophagus and oesophageal adenocarcinoma when compared to normal tissues [117].	pmid/25308719
esophageal adenocarcinoma ---| MIR205	MIR205	Protein	Mallick,R.;Patnaik,S.K.;Wani,S.;Bansal,A.	A Systematic Review of Esophageal MicroRNA Markers for Diagnosis and Monitoring of Barrett's Esophagus.	2016	0	0	0	0	Elevated miR-192, -194, and -215, and diminished miR-203 and -205 levels were also noted for comparisons of high-grade dysplasia or esophageal adenocarcinoma against normal.	pmid/26572780
MIR205 ---| esophageal adenocarcinoma	MIR205	Protein	Hezova,R.;Kovarikova,A.;Srovnal,J.;Zemanova,M.;Harustiak,T.;Ehrmann,J.;Hajduch,M.;Sachlova,M.;Svoboda,M.;Slaby,O.	MiR-205 functions as a tumor suppressor in adenocarcinoma and an oncogene in squamous cell carcinoma of esophagus.	2016	0	0	0	0	Our results suggest that miR-205 could serve as biomarker in esophageal cancer and acts as a tumor suppressor in esophageal adenocarcinoma and oncogene in esophageal squamous cell carcinoma.	pmid/26711784
esophageal adenocarcinoma ---> MIR215	MIR215	Protein	Gao,Q.-Y.;Fang,J.-Y.	Early esophageal cancer screening in China	2015	0	0	0	0	Fassan et al. found that let-7c, miR-192 and miR-215 could be biomarkers of early adenocarcinoma of the esophagus .	pmid/26651250
esophageal adenocarcinoma ---> MIR21	MIR21	Protein	Sakai,N.S.;Samia-Aly,E.;Barbera,M.;Fitzgerald,R.C.	A review of the current understanding and clinical utility of miRNAs in esophageal cancer	2013	0	0	0	0	For example, collating findings from several studies, up-regulation of miR-21 was diagnostic of Esophageal adenocarcinoma and ESCC, and also indicated poor prognosis and lymph node metastasis. miR-21 has also been found to be up-regulated in recent serum sample studies.	pmid/24013023
esophageal adenocarcinoma --+> MIR21	MIR21	Protein	Ilhan-Mutlu,A.;Tezcan,G.;Schoppmann,S.F.;Preusser,M.;Spyridoula,K.;Karanikas,G.;Birner,P.	microRNA-21 expression is elevated in esophageal adenocarcinoma after neoadjuvant chemotherapy.	2015	0	0	0	0	microRNA-21 expression is elevated in esophageal adenocarcinoma after neoadjuvant chemotherapy.	pmid/25950983
esophageal adenocarcinoma --+> MIR21	MIR21	Protein	Han,N.;Zhao,W.;Zhang,Z.;Zheng,P.	MiR-328 suppresses the survival of esophageal cancer cells by targeting PLCE1	2016	0	0	0	0	MiR-21 expression was found to be elevated in esophageal adenocarcinoma after neoadjuvant chemotherapy .	pmid/26773497
esophageal adenocarcinoma --+> MIR223	MIR223	Protein	Streppel,M.M.;Pai,S.;Campbell,N.R.;Hu,C.;Yabuuchi,S.;Canto,M.I.;Wang,J.S.;Montgomery,E.A.;Maitra,A.	MicroRNA 223 is upregulated in the multistep progression of Barrett's esophagus and modulates sensitivity to chemotherapy by targeting PARP1.	2013	0	0	0	0	Target genes were identified using Illumina microarray, and results were validated in cell lines and human specimens. miR-199 family members and miR-223 were significantly overexpressed in esophageal adenocarcinoma, however, only miR-223 showed a stepwise increase during esophageal adenocarcinoma carcinogenesis.	pmid/23757351
esophageal adenocarcinoma ---> MIR30E	MIR30E	Protein	Hu,Y.;Correa,A.M.;Hoque,A.;Guan,B.;Ye,F.;Huang,J.;Swisher,S.G.;Wu,T.T.;Ajani,J.A.;Xu,X.C.	Prognostic significance of differentially expressed miRNAs in esophageal cancer.	2011	0	0	0	0	Our data indicate that further evaluation of miR-30e and miR-16-2 as prognostic biomarkers is warranted in patients with esophageal adenocarcinoma.	pmid/20309880
esophageal adenocarcinoma ---| MIR330	MIR330	Protein	Bibby,B.A.S.;Maher,S.G.;Reynolds,J.V.;Maher,S.G.	MicroRNA-330-5p as a putative modulator of neoadjuvant chemoradiotherapy sensitivity in oesophageal adenocarcinoma	2015	0	0	0	0	MiR-330-5p expression is downregulated in oesophageal adenocarcinoma patients who do not respond to neoadjuvant combined chemoradiation therapy	pmid/26221725
esophageal adenocarcinoma ---> MIR652	MIR652	Protein	Matsui,D.;Zaidi,A.H.;Martin,S.A.;Omstead,A.N.;Kosovec,J.E.;Huleihel,L.;Saldin,L.T.;DiCarlo,C.;Silverman,J.F.;Hoppo,T.;Finley,G.G.;Badylak,S.F.;Kelly,R.J.;Jobe,B.A.	Primary tumor microRNA signature predicts recurrence and survival in patients with locally advanced esophageal adenocarcinoma.	2016	0	0	0	0	Collectively, our findings demonstrated that the miR-652-5p/miR-7-2-3p signature may serve as a promising prognostic marker in patients with locally advanced Esophageal adenocarcinoma.	pmid/27793030
esophageal adenocarcinoma ---> MIR7-2	MIR7-2	Protein	Matsui,D.;Zaidi,A.H.;Martin,S.A.;Omstead,A.N.;Kosovec,J.E.;Huleihel,L.;Saldin,L.T.;DiCarlo,C.;Silverman,J.F.;Hoppo,T.;Finley,G.G.;Badylak,S.F.;Kelly,R.J.;Jobe,B.A.	Primary tumor microRNA signature predicts recurrence and survival in patients with locally advanced esophageal adenocarcinoma.	2016	0	0	0	0	Collectively, our findings demonstrated that the miR-652-5p/miR-7-2-3p signature may serve as a promising prognostic marker in patients with locally advanced Esophageal adenocarcinoma.	pmid/27793030
esophageal adenocarcinoma --+> MIR95	MIR95	Protein	Pak,J.H.;Kim,I.K.;Kim,S.M.;Maeng,S.;Song,K.J.;Na,B.-K.;Kim,T.-S.	Induction of cancer-related microRNA expression profiling using excretory-secretory products of Clonorchis sinensis	2014	0	0	0	0	It has been reported that the expression of miR-16-2, miR-93, and miR-95 is upregulated in each case in esophageal adenocarcinoma, breast cancer, and colorectal carcinoma tissues, respectively, and that the overexpression of these molecules in the respective cells increases tumor cell proliferation and metastasis (Hu et al. 2011; Fang et al. 2012; Huang et al. 2011).	pmid/25217977
esophageal adenocarcinoma ---> MIRLET7C	MIRLET7C	Protein	Gao,Q.-Y.;Fang,J.-Y.	Early esophageal cancer screening in China	2015	0	0	0	0	Fassan et al. found that let-7c, miR-192 and miR-215 could be biomarkers of early adenocarcinoma of the esophagus .	pmid/26651250
esophageal adenocarcinoma ---> MKI67	MKI67	Protein	Lin;Wang,Z.;Silvers,A.L.;Chang,A.C.;Lin,J.;Orringer,M.B.;Li,W.;Beer,D.G.;Thomas,D.G.;Giordano,T.J.;Glover,T.W.;Bass,A.J.;Meyerson,M.;Lockwood,W.W.;Lam,W.L.	Activation of GATA binding protein 6 (GATA6) sustains oncogenic lineage-survival in esophageal adenocarcinoma	2012	0	0	0	0	Only 9 of 30 esophageal adenocarcinomas were found to have MIB1 amplification (SI Appendix, Fig. S1C), and five of these nine samples overexpressed MIB1 (r = 0.073, P = 0.8406) (Fig. 2 A and B).	pmid/22375031
esophageal adenocarcinoma ---> MKI67	MKI67	Protein	Pennathur,A.;Gibson,M.K.;Jobe,B.A.;Luketich,J.D.	Oesophageal carcinoma	2013	0	0	0	0	Genetic abnormalities in Barrett's oesophagus (eg, chromosomal instability, cell-cycle abnormalities, and TP53 and KI67 staining) are potential biomarkers for progression to oesophageal adenocarcinoma.	pmid/23374478
esophageal adenocarcinoma ---| MLH1	MLH1	Protein	Drage,M.G.;Tippayawong,M.;Agoston,A.T.;Zheng,Y.;Bueno,R.;Hornick,J.L.;Odze,R.D.;Srivastava,A.	Morphological Features and Prognostic Significance of ARID1A-Deficient Esophageal Adenocarcinomas.	2017	0	0	0	0	MLH1 loss was present in only 2 of 120 esophageal adenocarcinomas (2%); both of which were also deficient in ARID1A.	pmid/28440661
esophageal adenocarcinoma ---> MMP14	MMP14	Protein	Wu,I.C.;Zhao,Y.;Zhai,R.;Liu,G.;Ter-Minassian,M.;Asomaning,K.;Su,L.;Liu,C.Y.;Chen,F.;Kulke,M.H.;Heist,R.S.;Christiani,D.C.	Association between polymorphisms in cancer-related genes and early onset of esophageal adenocarcinoma.	2011	0	0	0	0	Subsequent logistic regression analysis indicated that 10 single-nucleotide polymorphisms (rs2070744 of NOS3, rs720321 of BCL2, rs17757541 of BCL2, rs11775256 of TNFRSF10A, rs1035142 of CASP8, rs2236302 of MMP14, rs4740363 of ABL1, rs696217 of GHRL, rs2445762 of CYP19A1, and rs11941492 of VEGFR2/KDR) were significantly associated with early onset of esophageal adenocarcinoma (=55 vs >55 years, al…	pmid/21472143
esophageal adenocarcinoma ---> MMP3	MMP3	Protein	Bradbury,P.A.;Zhai,R.;Hopkins,J.;Kulke,M.H.;Heist,R.S.;Singh,S.;Zhou,W.;Ma,C.;Xu,W.;Asomaning,K.;Ter-Minassian,M.;Wang,Z.;Su,L.;Christiani,D.C.;Liu,G.	Matrix metalloproteinase 1, 3 and 12 polymorphisms and esophageal adenocarcinoma risk and prognosis.	2009	0	0	0	0	The MMP1 and MMP3 polymorphisms were associated with increased esophageal adenocarcinoma risk: MMP1 1G/2G and 2G/2G had adjusted odds ratios of 1.46 [95% confidence interval 1.0-2.1; P = 0.04] and adjusted odds ratio 1.83 (1.2-2.8; P = 0.005), respectively, whereas MMP3 6A/5A had adjusted odds ratio 1.40 (95% confidence interval 1.0-2.1; P = 0.09) and MMP3 5A/5A had 1.61 (95% confidence interval …	pmid/19321798
esophageal adenocarcinoma ---> MMP3	MMP3	Protein	Chaudhary,A.K.;Pandya,S.;Ghosh,K.;Nadkarni,A.	Matrix metalloproteinase and its drug targets therapy in solid and hematological malignancies: An overview	2013	0	0	0	0	The other Matrix metalloproteinase polymorphisms [MMP-1 (1G/2G), MMP-3 (6A/5A) and MMP12 (-82 A/G)] and their haplotypes are found to be associated with increased risk for development of esophageal adenocarcinoma .	pmid/23370482
esophageal adenocarcinoma --+> MSLN	MSLN	Protein	Alvarez,H.;Rojas,P.L.;Yong,K.T.;Ding,H.;Xu,G.;Prasad,P.N.;Wang,J.;Canto,M.;Eshleman,J.R.;Montgomery,E.A.;Maitra,A.	Mesothelin is a specific biomarker of invasive cancer in the Barrett-associated adenocarcinoma progression model: translational implications for diagnosis and therapy.	2008	0	0	0	0	Anti-mesothelin antibody-conjugated nanoparticles can be useful for the diagnosis and therapy of mesothelin-overexpressing esophageal adenocarcinomas.	pmid/18691948
esophageal adenocarcinoma --+> MSLN	MSLN	Protein	Rizk,N.P.;Servais,E.L.;Tang,L.H.;Sima,C.S.;Gerdes,H.;Fleisher,M.;Rusch,V.W.;Adusumilli,P.S.	Tissue and serum mesothelin are potential markers of neoplastic progression in Barrett's associated esophageal adenocarcinoma.	2012	0	0	0	0	soluble mesothelin-related peptide levels were elevated in 70% of esophageal adenocarcinoma patients (mean = 0.89 nmol/L; range: 0.03-3.77 nmol/L), but not in patients with acid reflux and/or Barrett's esophagus.	pmid/22237988
esophageal adenocarcinoma ---> MTHFR	MTHFR	Protein	Ott,K.;Rachakonda,P.S.;Panzram,B.;Keller,G.;Lordick,F.;Becker,K.;Langer,R.;Buechler,M.;Hemminki,K.;Kumar,R.	DNA repair gene and MTHFR gene polymorphisms as prognostic markers in locally advanced adenocarcinoma of the esophagus or stomach treated with cisplatin and 5-fluorouracil-based neoadjuvant chemotherapy.	2011	0	0	0	0	DNA repair gene and MTHFR gene polymorphisms as prognostic markers in locally advanced adenocarcinoma of the esophagus or stomach treated with cisplatin and 5-fluorouracil-based neoadjuvant chemotherapy.	pmid/21347786
esophageal adenocarcinoma ---> MTHFR	MTHFR	Protein	Keld,R.;Thian,M.;Hau,C.;Sajid,J.;Kumar,N.;Ang,Y.	Polymorphisms of MTHFR and susceptibility to oesophageal adenocarcinoma in a Caucasian United Kingdom population.	2014	0	0	0	0	We conclude that serum folic acid and MTHFR polymorphisms are not associated with an increased risk of oesophageal adenocarcinoma, although cancers with unstable TT genotype may indicate a more aggressive disease course.	pmid/25232254
esophageal adenocarcinoma ---> MTOR	MTOR	Protein	Honjo,S.;Ajani,J.A.;Scott,A.W.;Chen,Q.;Song,S.;Skinner,H.D.;Stroehlein,J.;Johnson,R.L.	Metformin sensitizes chemotherapy by targeting cancer stem cells and the mTOR pathway in esophageal cancer	2014	0	0	0	0	In addition, there is upregulation of mTOR components in Esophageal cancer tumors especially the resistant population and overexpression of mTOR associated with poor survival in esophageal adenocarcinoma (31).	pmid/24859412
esophageal adenocarcinoma --+> MUC1	MUC1	Protein	Gronnier,C.;Bruyère,E.;Lahdaoui,F.;Jonckheere,N.;Perrais,M.;Leteurtre,E.;Piessen,G.;Mariette,C.;Van Seuningen,I.	The MUC1 mucin regulates the tumorigenic properties of human esophageal adenocarcinomatous cells	2014	0	0	0	0	As expected, MUC1 mucin was expressed in epithelial cells of the superficial layers of the normal squamous epithelium and overexpressed in the early stage of Barrett esophagus and sustained in esophageal adenocarcinoma.	pmid/25003315
esophageal adenocarcinoma --+> MUC4	MUC4	Protein	Mariette,C.;Perrais,M.;Leteurtre,E.;Jonckheere,N.;Hémon,B.;Pigny,P.;Batra,S.;Aubert,J.P.;Triboulet,J.P.;Van Seuningen,I.	Transcriptional regulation of human mucin MUC4 by bile acids in oesophageal cancer cells is promoter-dependent and involves activation of the phosphatidylinositol 3-kinase signalling pathway.	2004	0	0	0	0	For that reason and because it was previously shown that (i) most bile acids are active in the refluxate, (ii) increased exposure to total bile correlates with worsening mucosal damage, (iii) bile acids promote goblet cells containing metaplasia in the oesophagus as well as in other epithelia, (iv) bile acids induce mucin secretion, and (v) MUC4 mucin gene is overexpressed in oesophagus adenocarc…	pmid/14583090
esophageal adenocarcinoma ---> MYC	MYC	Protein	Cheng,C.;Zhou,Y.;Li,H.;Xiong,T.;Li,S.;Bi,Y.;Kong,P.;Wang,F.;Cui,H.;Li,Y.;Fang,X.;Yan,T.;Li,Y.;Wang,J.;Yang,B.;Zhang,L.;Jia,Z.;Song,B.;Hu,X.;Yang,J.;Qiu,H.;Zhang,G.;Liu,J.;Xu,E.;Shi,R.;Zhang,Y.;Liu,H.;He,C.;Zhao,Z.;Qian,Y.;Rong,R.;Han,Z.;Zhang,Y.;Luo,W.;W	Whole-Genome Sequencing Reveals Diverse Models of Structural Variations in Esophageal Squamous Cell Carcinoma	2016	0	0	0	0	Moreover, we note that chromothripsis resulted in double-minute chromosome-derived FGFR1 amplification in ESCC but led to double-minute chromosome-derived MYC amplification in esophageal adenocarcinoma.	doi/10.1016/j.ajhg.2015.12.013
esophageal adenocarcinoma ---> MYC	MYC	Protein	Lin,J.;Beerm,D.G.	Molecular biology of upper gastrointestinal malignancies	2004	0	0	0	0	Amplification of MYC is found in 25% of high-grade dysplasias and 44% of ESOPHAGEAL adenocarcinomas and may be important in the later stages of carcinogenesis.	pmid/15297940
esophageal adenocarcinoma ---> MYC	MYC	Protein	von Rahden,B.H.;Stein,H.J.;Pühringer-Oppermann,F.;Sarbia,M.	c-myc amplification is frequent in esophageal adenocarcinoma and correlated with the upregulation of VEGF-A expression.	2006	0	0	0	0	c-myc amplification is frequent in esophageal adenocarcinoma and correlated with the upregulation of VEGF-A expression.	pmid/16984727
esophageal adenocarcinoma ---> MYC	MYC	Protein	Boult,J.K.;Tanière,P.;Hallissey,M.T.;Campbell,M.J.;Tselepis,C.	Oesophageal adenocarcinoma is associated with a deregulation in the MYC/MAX/MAD network.	2008	0	0	0	0	The gene encoding c-MYC is located within chromosomal region 8q23-24.2, a region frequently amplified in adenocarcinomas of the oesophagus and gastro-oesophageal junction and that has been detected in Barrett's metaplasia (Walch et al, 2000; Croft et al, 2002; Doak et al, 2003; van Dekken et al, 2006).	pmid/18493233
esophageal adenocarcinoma ---> MYC	MYC	Protein	Rygiel,A.M.;Milano,F.;Ten Kate,F.J.;Schaap,A.;Wang,K.K.;Peppelenbosch,M.P.;Bergman,J.J.;Krishnadath,K.K.	Gains and amplifications of c-myc, EGFR, and 20.q13 loci in the no dysplasia-dysplasia-adenocarcinoma sequence of Barrett's esophagus.	2008	0	0	0	0	Amplifications of the c-myc, EGFR, and 20q12 loci may serve as diagnostic markers to identify patients with Barrett's esophagus with high-grade dysplasia or esophageal adenocarcinoma.	pmid/18559552
esophageal adenocarcinoma --+> MYC	MYC	Protein	Karamchandani,D.M.;Lehman,H.L.;Ohanessian,S.E.;Massé,J.;Welsh,P.A.;Stairs,D.B.;Odze,R.D.;Goldblum,J.R.;Berg,A.S.	Increasing diagnostic accuracy to grade dysplasia in Barrett's esophagus using an immunohistochemical panel for CDX2, p120ctn, c-Myc and Jagged1	2016	0	0	0	0	We found that in cases in which there was a complete consensus, regardless of the scoring method used, nuclear CDX2 and p120-catenin expression were both significantly decreased between ND-Barrett’s esophagus/low-grade dysplasia and high-grade dysplasia/Esophageal adenocarcinoma samples, whereas c-Myc and Jagged1 expression were both upregulated in the high-grade dysplasia/Esophageal adenocarcino…	pmid/26926447
esophageal adenocarcinoma ---> MYO9B	MYO9B	Protein	Menke,V.;Van Zoest,K.P.;Moons,L.M.;Pot,R.G.;Siersema,P.D.;Kuipers,E.J.;Kusters,J.G.	Myo9B is associated with an increased risk of Barrett's esophagus and esophageal adenocarcinoma.	2012	0	0	0	0	To determine esophageal expression and the genetic variation of the Myo9B gene in the Reflux esophagitis-Barrett's esophagus-esophageal adenocarcinoma cascade.	pmid/22954106
esophageal adenocarcinoma ---> NELL1	NELL1	Protein	Jin,Z.;Mori,Y.;Yang,J.;Sato,F.;Ito,T.;Cheng,Y.;Paun,B.;Hamilton,J.P.;Kan,T.;Olaru,A.;David,S.;Agarwal,R.;Abraham,J.M.;Beer,D.;Montgomery,E.;Meltzer,S.J.	Hypermethylation of the nel-like 1 gene is a common and early event and is associated with poor prognosis in early-stage esophageal adenocarcinoma.	2007	0	0	0	0	Promoter hypermethylation of nel-like1 is a common, tissue-specific event in human esophageal adenocarcinoma, occurs early during Barrett's-associated esophageal neoplastic progression, and is a potential biomarker of poor prognosis in early-stage esophageal adenocarcinoma.	pmid/17452981
esophageal adenocarcinoma ---| NFKBIA	NFKBIA	Protein			0	0	0	0	0		Admin imported
esophageal adenocarcinoma ---| NFKBIA	NFKBIA	Protein	Abdel-Latif,M.M.M.;Kelleher,D.;Reynolds,J.V.	Potential Role of NF-?B in Esophageal Adenocarcinoma: As an Emerging Molecular Target	2009	0	0	0	0	Our laboratory was the first to demonstrate that normal esophageal biopsies had no detectable active NF-?B, and esophageal adenocarcinoma biopsies had high levels of active NF-?B and reduced levels of I?B-a [ ].	pmid/18533190
esophageal adenocarcinoma --+> NOS2	NOS2	Protein	Thanan,R.;Ma,N.;Iijima,K.;Abe,Y.;Koike,T.;Shimosegawa,T.;Pinlaor,S.;Hiraku,Y.;Oikawa,S.;Murata,M.;Kawanishi,S.	Proton pump inhibitors suppress iNOS-dependent DNA damage in Barrett's esophagus by increasing Mn-SOD expression	2012	0	0	0	0	NF-?B was found in the cytoplasm and translocated into the nucleus in inflammatory, columnar, and stroma cells of Barrett's esophagus tissues and cancer cells in Barrett's esophageal adenocarcinoma tissues. shows that the expression of iNOS was significantly increased in the order of Barrett's esophageal adenocarcinoma>Barrett's esophagus>normal tissues.	doi/10.1016/j.bbrc.2012.03.152
esophageal adenocarcinoma --+> NOS2	NOS2	Protein	Neto,A.G.;Whitaker,A.;Pei,Z.	Microbiome and potential targets for chemoprevention of esophageal adenocarcinoma	2015	0	0	0	0	Interestingly, an elevation in expression of the NF-?B pathway's downstream gene COX-2 occurs along the progression from low-grade dysplasia to high-grade dysplasia in Barrett's esophagus and esophageal adenocarcinoma . iNOS expression is also increased in Barrett's esophagus and esophageal adenocarcinoma .	doi/10.1053/j.seminoncol.2015.09.005
esophageal adenocarcinoma --+> NOS2	NOS2	Protein	Takala,H.;Saarnio,J.;Wiik,H.;Ohtonen,P.;Soini,Y.	HIF-1a and VEGF are Associated with Disease Progression in Esophageal Carcinoma	2011	0	0	0	0	Elevated iNOS levels has been detected both Barret's esophagus and esophageal adenocarcinomas .	pmid/20451923
esophageal adenocarcinoma --+> NOS2	NOS2	Protein	Thanan,R.;Ma,N.;Iijima,K.;Abe,Y.;Koike,T.;Shimosegawa,T.;Pinlaor,S.;Hiraku,Y.;Oikawa,S.;Murata,M.;Kawanishi,S.	Proton pump inhibitors suppress iNOS-dependent DNA damage in Barrett's esophagus by increasing Mn-SOD expression	2012	0	0	0	0	NF-?B was found in the cytoplasm and translocated into the nucleus in inflammatory, columnar, and stroma cells of Barrett's esophagus tissues and cancer cells in Barrett's esophageal adenocarcinoma tissues. shows that the expression of iNOS was significantly increased in the order of Barrett's esophageal adenocarcinoma>Barrett's esophagus>normal tissues.	pmid/22503981
esophageal adenocarcinoma --+> NOS2	NOS2	Protein	Neto,A.G.;Whitaker,A.;Pei,Z.	Microbiome and potential targets for chemoprevention of esophageal adenocarcinoma	2016	0	0	0	0	Interestingly, an elevation in expression of the NF-?B pathway's downstream gene COX-2 occurs along the progression from low-grade dysplasia to high-grade dysplasia in Barrett's esophagus and esophageal adenocarcinoma . iNOS expression is also increased in Barrett's esophagus and esophageal adenocarcinoma .	pmid/26970127
esophageal adenocarcinoma ---> NOTCH1	NOTCH1	Protein	Izumchenko,E.;Brait,M.;Agrawal,N.;Koch,W.;Sidransky,D.;Sun,K.;Jiang,W.-W.;Jones,S.;McCord,C.L.;Riley,D.R.;Angiuoli,S.V.;Velculescu,V.E.	Notch1 mutations are drivers of oral tumorigenesis	2015	0	0	0	0	Moreover, a higher NOTCH1 mutation frequency was reported in esophageal adenocarcinoma from Western patients when compared with Chinese (49), suggesting ...	doi/10.1158/1940-6207.CAPR-14-0257
esophageal adenocarcinoma ---> NOTCH1	NOTCH1	Protein	Forde,P.M.;Kelly,R.J.	Chemotherapeutic and targeted strategies for locally advanced and metastatic esophageal cancer	2013	0	0	0	0	Recently, the exomic sequencing of esophageal squamous cell carcinoma and esophageal adenocarcinoma in the United States and China has suggested that NOTCH1 mutations occur in esophageal squamous cell carcinoma in America, but not in China, and that these mutations may lead to loss of tumor-suppressor function.	pmid/23591158
esophageal adenocarcinoma --+> NOTCH1	NOTCH1	Protein	Streppel,M.M.;Montgomery,E.A.;Maitra,A.;Streppel,M.M.;Streppel,M.M.;Maitra,A.;Maitra,A.	New advances in the pathogenesis and progression of Barrett's esophagus	2014	0	0	0	0	Although Notch is already activated in non-dysplastic Barrett’s esophagus, Notch activity appears to be further up-regulated in esophageal adenocarcinoma, suggesting that absence of goblet cells might be explained by overactive Notch signaling [25].	pmid/23865431
esophageal adenocarcinoma ---> NOTCH1	NOTCH1	Protein	Vega,M.E.;Giroux,V.;Natsuizaka,M.;Liu,M.;Nakagawa,H.;Lynch,J.P.;Rustgi,A.K.;Vega,M.E.;Giroux,V.;Natsuizaka,M.;Liu,M.;Nakagawa,H.;Lynch,J.P.;Rustgi,A.K.;Rustgi,A.K.;Klein-Szanto,A.J.;Stairs,D.B.;Wang,K.K.;Wang,T.C.	Inhibition of notch signaling enhances transdifferentiation of the esophageal squamous epithelium towards a Barrett's-like metaplasia via KLF4	2014	0	0	0	0	Recent genome-wide mutational analysis studies comparing esophageal squamous cell carcinoma and esophageal adenocarcinoma showed inactivating mutations of Notch1 were found only in esophageal squamous cell carcinoma.40	pmid/25558829
NOTCH1 ---| esophageal adenocarcinoma	NOTCH1	Protein	Wang,Z.;Capobianco,A.J.;Chen,J.;Capobianco,A.J.;Capobianco,A.J.	The notch signaling pathway in esophageal adenocarcinoma	2015	0	0	0	0	Given that inhibition of Notch by gamma-secretase inhibitors is efficacious to sensitize esophageal adenocarcinoma cells to chemotherapeutic agents, one might expect that blockage of Notch might lead to a better and more durable response to neoadjuvant chemotherapy and therefore improve the clinical management of esophageal adenocarcinoma.	pmid/26518893
esophageal adenocarcinoma --+> NOX5	NOX5	Protein	Hong,J.;Resnick,M.;Behar,J.;Wands,J.;DeLellis,R.A.;Cao,W.	Role of Rac1 in regulation of NOX5-S function in Barrett's esophageal adenocarcinoma cells.	2011	0	0	0	0	The mRNA levels of NOX5-S were also significantly increased in esophageal adenocarcinoma tissues.	pmid/21525435
esophageal adenocarcinoma --+> NOX5	NOX5	Protein	Hong,J.;Li,D.;Cao,W.;Cao,W.;Hong,J.	Rho kinase ROCK2 mediates acid-induced NADPH oxidase NOX5-S expression in human esophageal adenocarcinoma cells	2016	0	0	0	0	NADPH oxidase5-S expression and H2O2 production in FLO-1 esophageal adenocarcinoma cells after ROCK2 overexpression.	pmid/26901778
esophageal adenocarcinoma ---> NQO1	NQO1	Protein	di Martino,E.;Hardie,L.J.;Wild,C.P.;Gong,Y.Y.;Olliver,J.R.;Gough,M.D.;Bird,N.C.	The NAD(P)H:quinone oxidoreductase I C609T polymorphism modifies the risk of Barrett esophagus and esophageal adenocarcinoma.	2007	0	0	0	0	This study investigated the effect of polymorphisms in the manganese superoxide dismutase (MnSOD) and NAD(P)H:quinone oxidoreductase 1 (NQO1) genes in modulating the risk of developing Barrett esophagus or esophageal adenocarcinoma.	pmid/17575500
esophageal adenocarcinoma ---> NQO1	NQO1	Protein	Umar,M.;Upadhyay,R.;Kumar,S.;Ghoshal,U.C.;Mittal,B.	Null association of NQO1 609C>T and NQO2 -3423G>A polymorphisms with susceptibility and prognosis of Esophageal cancer in north Indian population and meta-analysis	2012	0	0	0	0	Moreover, when pooled data was stratified on the basis of histological subtypes and subject's ethnicity, no modification of risk of NQO1 polymorphism was observed either with Esophageal squamous cell carcinoma,/Esophageal adenocarcinoma histopathology or with Asian/Caucasian ethnicity.	pmid/22770696
esophageal adenocarcinoma ---> NQO2	NQO2	Protein	Malik,M.A.;Zargar,S.A.;Mittal,B.	Role of NQO1 609C>T and NQO2 -3423G>A gene polymorphisms in esophageal cancer risk in Kashmir valley and meta analysis.	2012	0	0	0	0	Further, gene-gene interaction showed significantly increased risk for esophageal adenocarcinoma with variant genotypes of NQO1 609C>T and NQO2 -3423G>A polymorphisms and interaction with environmental risk factors revealed pronounced risk of Esophageal cancer with NQO1 609C>T TT genotype in high salted tea users of Kashmir valley (OR = 3.72, 95 % CI = 0.98-14.19).	pmid/22736108
esophageal adenocarcinoma ---> NR1I2	NR1I2	Protein	van de Winkel,A.;Menke,V.;Capello,A.;Moons,L.M.;Pot,R.G.;van Dekken,H.;Siersema,P.D.;Kusters,J.G.;van der Laan,L.J.;Kuipers,E.J.	Expression, localization and polymorphisms of the nuclear receptor PXR in Barrett's esophagus and esophageal adenocarcinoma.	2011	0	0	0	0	This study aimed to investigate the expression and genetic variation of PXR in reflux esophagitis , Barrett's esophagus and esophageal adenocarcinoma.	pmid/21977915
esophageal adenocarcinoma ---> NR1I2	NR1I2	Protein	Banerjee,M.;Robbins,D.;Chen,T.	Targeting xenobiotic receptors PXR and CAR in human diseases	2015	0	0	0	0	In a previous study, van de Winkel et al. reported significant increased risk of esophageal adenocarcinoma associated with the G allele of the PXR polymorphism rs6785049(A/G), as well as the T allele of the PXR polymorphism rs2276707(C/T).	pmid/25463033
esophageal adenocarcinoma ---| NUDT2	NUDT2	Protein	Wiseman,E.F.;Chen,X.;Han,N.;Webber,A.;Ji,Z.;Sharrocks,A.D.;Wiseman,E.F.;Ang,Y.S.;Chen,X.;Han,N.	Deregulation of the FOXM1 target gene network and its coregulatory partners in oesophageal adenocarcinoma	2015	0	0	0	0	Interestingly, we also found that NUDT2 whose expression is generally decreased in oesophageal adenocarcinoma (Figure 4B) shows reduced expression in late stage disease, which reaches statistical significance in patients with distant metastases (Figure 6A).	pmid/25889361
esophageal adenocarcinoma ---> OGG1	OGG1	Protein	Ferguson,H.R.;Wild,C.P.;Anderson,L.A.;Murphy,S.J.;Johnston,B.T.;Murray,L.J.;Watson,R.G.;McGuigan,J.;Reynolds,J.V.;Hardie,L.J.	No association between hOGG1, XRCC1, and XPD polymorphisms and risk of reflux esophagitis, Barrett's esophagus, or esophageal adenocarcinoma: results from the factors influencing the Barrett's adenocarcinoma relationship case-control study.	2008	0	0	0	0	No association between hOGG1, XRCC1, and XPD polymorphisms and risk of reflux esophagitis, Barrett's esophagus, or esophageal adenocarcinoma: results from the factors influencing the Barrett's adenocarcinoma relationship case-control study.	pmid/18349297
esophageal adenocarcinoma ---> OGG1	OGG1	Protein	Sliwinski,T.;Rusin,P.;Majsterek,I.;Przybylowska,K.;Markiewicz,L.;Majsterek,I.;Pietruszewska,W.;Zelinska-Blizniewska,H.;Olszewski,J.;Morawiec-Sztandera,A.;Mlynarski,W.	MUTYH Tyr165Cys, OGG1 Ser326Cys and XPD Lys751Gln polymorphisms and head neck cancer susceptibility: A case control study	2011	0	0	0	0	Opposite to our results no association between the esophageal adenocarcinoma risk could be detected with the Ser326Cys polymorphism of OGG1 gene investigated on North American population [13].	pmid/20571908
esophageal adenocarcinoma --+> PADI4	PADI4	Protein	Wang,S.;Wang,Y.	Peptidylarginine deiminases in citrullination, gene regulation, health and pathogenesis	2013	0	0	0	0	In pathology studies using a large cohort of human patient samples, PAD4 is overexpressed in a majority of tumor tissues, including osteosarcoma, colon adenocarcinoma, esophagus adenocarcinoma, ovary adenocarcinoma, pancreas adenocarcinoma, and stomach adenocarcinoma .	pmid/23860259
esophageal adenocarcinoma ---> PCDHGC4	PCDHGC4	Protein	El Hajj,N.;Dittrich,M.;Haaf,T.	Epigenetic dysregulation of protocadherins in human disease	2017	0	0	0	0	Genome-wide methylation profiling of Barrett's esophagus and esophageal adenocarcinoma revealed hypermethylation of the PCDHGC4 promoter, compared to normal esophageal tissues .	pmid/28694114
esophageal adenocarcinoma ---> PCNA	PCNA	Protein	Hammoud,Z.T.;Badve,S.;Saxena,R.;Kesler,K.A.;Rieger,K.;Malkas,L.H.;Hickey,R.J.	A novel biomarker for the detection of esophageal adenocarcinoma	2007	0	0	0	0	Taken together, these preliminary studies suggest that cancer-specific PCNA may be a marker for esophageal adenocarcinoma.	pmid/17198786
esophageal adenocarcinoma --+> PHGDH	PHGDH	Protein	Wang,S.;Jiang,B.;Zhang,T.;Wang,Y.;Wang,Y.;Chen,X.;Lin,H.;Zhou,L.;Xia,Y.;Chen,L.;Xiong,Y.;Ye,D.;Guan,K.-L.;Liu,L.;Yang,C.;Xiong,Y.;Guan,K.-L.	Insulin and mTOR Pathway Regulate HDAC3-Mediated Deacetylation and Activation of PGK1	2015	0	0	0	0	Supporting this notion, PHGDH gene expression is up-regulated in diverse cancer cells, such as esophageal adenocarcinoma, triple-negative breast cancer, and melanoma [66].	pmid/26356530
esophageal adenocarcinoma ---> PHGDH	PHGDH	Protein	Zhang,H.;Wang,H.;Zhang,H.;Wan,Y.;Yang,L.;Qiao,L.;Li,X.;Wan,Y.	Tissue metabolic profiling of lymph node metastasis of colorectal cancer assessed by 1H NMR	2016	0	0	0	0	As a key metabolic enzyme of synthesis pathway, 3-phosphoglycerate dehydrogenase was reported to be amplified in melanoma (37), esophageal adenocarcinoma and triple-negative breast cancer (38).	pmid/27748865
esophageal adenocarcinoma ---> PIK3CA	PIK3CA	Protein	Kim,J.;Fox,C.;Peng,S.;Pusung,M.;Pectasides,E.;Matthee,E.;Hong,Y.S.;Van Hummelen,P.;Wong,K.-K.;Bass,A.J.;Kim,J.;Peng,S.;Bass,A.J.;Kim,J.;Pectasides,E.;Matthee,E.;Hong,Y.S.;Do,I.-G.;Kim,K.-M.;Jang,J.;Lee,J.;Thorner,A.R.;Van Hummelen,P.;Rustgi,A.K.;Wong,K.-	Preexisting oncogenic events impact trastuzumab sensitivity in ERBB2-amplified gastroesophageal adenocarcinoma	2014	0	0	0	0	Lapatinib sensitivity of ESO26, an ERBB2-amplified esophageal adenocarcinoma cell line with endogenous PIK3CA mutation (Q546H), is also shown.	doi/10.1172/JCI75200
esophageal adenocarcinoma ---> PIK3CA	PIK3CA	Protein	Shah,M.A.	Update on metastatic gastric and esophageal cancers	2015	0	0	0	0	In another analysis, esophageal adenocarcinoma was characterized by mutations in TP53, CDKN2A, SMAD4, ARID1A, and PIK3CA, as well as chromatin-modifying factors including SPG20, TLR4, ELMO1, and DOCK2.33	doi/10.1200/JCO.2014.60.1799
esophageal adenocarcinoma ---> PIK3CA	PIK3CA	Protein	Phillips,W.A.;Russell,S.E.;Ciavarella,M.L.;Choong,D.Y.;Montgomery,K.G.;Smith,K.;Pearson,R.B.;Thomas,R.J.;Campbell,I.G.	Mutation analysis of PIK3CA and PIK3CB in esophageal cancer and Barrett's esophagus.	2006	0	0	0	0	No somatic changes were detected in PIK3CB This study extends previous observations in other tumor types by demonstrating the presence of somatic PIK3CA mutations in both squamous cell carcinomas and adenocarcinoma of the esophagus, thus implicating the phosphoinositide 3-kinase pathway in the initiation and/or progression of esophageal cancers.	pmid/16380997
esophageal adenocarcinoma ---> PIK3CA	PIK3CA	Protein	Lin,Y.;Jiang,X.;Shen,Y.;Li,M.;Ma,H.;Xing,M.;Lu,Y.	Frequent mutations and amplifications of the PIK3CA gene in pituitary tumors.	2009	0	0	0	0	Genetic amplification of the PIK3CA gene was also seen in many tumors, including ovarian cancer (Shayesteh et al. 1999), cervical cancer (Ma et al. 2000), brain tumors (Hui et al. 2001), non-small cell lung cancer (Massion et al. 2002), squamous cell carcinoma (Woenckhaus et al. 2002), gastric carcinoma (Byun et al. 2003), esophageal adenocarcinoma (Miller et al. 2003), thyroid tumors (Wu et al. …	pmid/18852163
esophageal adenocarcinoma ---> PIK3CA	PIK3CA	Protein	Bettstetter,M.;Berezowska,S.;Keller,G.;Walch,A.;Feuchtinger,A.;Slotta-Huspenina,J.;Feith,M.;Drecoll,E.;Höfler,H.;Langer,R.	Epidermal growth factor receptor, phosphatidylinositol-3-kinase catalytic subunit/PTEN, and KRAS/NRAS/BRAF in primary resected esophageal adenocarcinomas: loss of PTEN is associated with worse clinical outcome.	2013	0	0	0	0	In contrast, mutations of RAS/RAF/PIK3CA appear only very rarely, if at all, in esophageal adenocarcinoma.	pmid/23158210
esophageal adenocarcinoma ---> PIK3CA	PIK3CA	Protein	Hao,Y.;Wu,W.;Tian,F.;Chen,X.;Chen,G.;Cao,W.;Wu,W.;Shi,F.;Dalmolin,R.J.S.;Yan,M.	Prediction of long noncoding RNA functions with co-expression network in esophageal squamous cell carcinoma	2015	0	0	0	0	Recent high-throughput cancer genome sequencing revealed a handful of common known somatic gene mutations (TP53, CDKN2A, SMAD4, ARID1A and PIK3CA) and novel somatic gene mutations including chromatin modifying factors in esophageal adenocarcinoma , and some previously undescribed gene mutations (ADAM29 and FAM135B) were detected in esophageal squamous cell carcinoma .	pmid/25885227
esophageal adenocarcinoma ---> PIK3CA	PIK3CA	Protein	Janjigian,Y.Y.;Ku,G.Y.;Herrera,J.M.;Ilson,D.H.;Vakiani,E.;Tang,L.H.;Berger,M.;Bouvier,N.;Viale,A.;Socci,N.D.;Berger,M.;Socci,N.D.;Capanu,M.	Phase II trial of sorafenib in patients with chemotherapy refractory metastatic esophageal and gastroesophageal (GE) junction cancer	2015	0	0	0	0	Esophageal adenocarcinoma from the complete responder harbored 18 mutations including mutations in p53, AIRD1A, PIK3CA and MET gene.	pmid/26275293
esophageal adenocarcinoma ---| PKP1	PKP1	Protein	Kaz,A.M.;Luo,Y.;Dzieciatkowski,S.;Chak,A.;Willis,J.E.;Upton,M.P.;Leidner,R.S.;Grady,W.M.	Aberrantly methylated PKP1 in the progression of Barrett's esophagus to esophageal adenocarcinoma.	2012	0	0	0	0	Furthermore, PKP1 levels were decreased in Barrett's esophagus and high-grade dysplasia/esophageal adenocarcinoma cases compared to normal squamous esophagus cases.	pmid/22170739
esophageal adenocarcinoma ---| PLSCR1	PLSCR1	Protein	Fan,C.-W.;Fan,C.-W.;Chou,Y.-P.;Chen,C.-Y.;Chen,Y.-S.;Chen,K.-T.;Shen,C.-R.;Kuo,Y.-B.;Chan,E.-C.;Chou,Y.-P.;Wei,W.-S.	Blockade of phospholipid scramblase 1 with its N-terminal domain antibody reduces tumorigenesis of colorectal carcinomas in vitro and in vivo	2012	0	0	0	0	Tissues such as pancreatic adenocarcinoma, esophageal adenocarcinoma, rectal adenocarcinoma, and squamous cell carcinoma of the cervix showed low PLSCR1 expression (Additional file 1: Table S1 & Additional file 2: Figure S1).	pmid/23259795
esophageal adenocarcinoma --+> PPARG	PPARG	Protein	Wang,W.;Wang,R.;Zhang,Z.;Li,D.;Yu,Y.	Enhanced PPAR-? expression may correlate with the development of Barrett's esophagus and esophageal adenocarcinoma	2011	0	0	0	0	In summary, we demonstrated that increased PPAR-? expression was closely linked to the occurrence and development of Barrett’s esophagus and esophageal adenocarcinoma.	pmid/21473290
esophageal adenocarcinoma ---> PPP1R1B	PPP1R1B	Protein	Mukherjee,K.;El-Rifai,W.;Chakravarthy,A.B.;Goff,L.W.;El-Rifai,W.	Esophageal adenocarcinoma: Treatment modalities in the era of targeted therapy	2010	0	0	0	0	A 200 kbp segment in the vicinity of the HER-2 gene, including DARPP-32 and human growth factor receptor-bound protein 7 , is amplified in a subset of esophageal adenocarcinomas [91–93].	pmid/20300841
PRSS3 ---| esophageal adenocarcinoma	PRSS3	Protein	Han,S.;Lee,C.W.;Trevino,J.G.;Hughes,S.J.;Sarosi,G.A.	Autocrine extra-pancreatic trypsin 3 secretion promotes cell proliferation and survival in esophageal adenocarcinoma.	2013	0	0	0	0	Autocrine extra-pancreatic trypsin 3 secretion promotes cell proliferation and survival in esophageal adenocarcinoma.	pmid/24146905
PRSS3 ---| esophageal adenocarcinoma	PRSS3	Protein	Quanjun,D.;Quanjun,D.;Qiliang,Z.;Liqun,X.;Jinmei,C.;Qingyu,Z.;Ziquan,L.;Shike,H.	Effect and mechanism of PAR-2 on the proliferation of esophageal cancer cells	2016	0	0	0	0	Autocrine extra-pancreatic trypsin 3 secretion promotes cell proliferation and survival in esophageal adenocarcinoma.	pmid/27906434
esophageal adenocarcinoma --+> PTGER2	PTGER2	Protein	Jiménez,P.;Piazuelo,E.;Cebrian,C.;Ortego,J.;Strunk,M.;García-Gonzalez,M.A.;Santander,S.;Alcedo,J.;Lanas,A.	Prostaglandin EP2 receptor expression is increased in Barrett's oesophagus and oesophageal adenocarcinoma.	2010	0	0	0	0	Prostaglandin EP2 receptor expression is increased in Barrett's oesophagus and oesophageal adenocarcinoma.	pmid/19843025
esophageal adenocarcinoma --+> PTGER4	PTGER4	Protein	Jiménez,P.;Piazuelo,E.;Cebrian,C.;Ortego,J.;Strunk,M.;García-Gonzalez,M.A.;Santander,S.;Alcedo,J.;Lanas,A.	Prostaglandin EP2 receptor expression is increased in Barrett's oesophagus and oesophageal adenocarcinoma.	2010	0	0	0	0	Expression of the EP4 receptor protein was increased in oesophageal adenocarcinoma.	pmid/19843025
esophageal adenocarcinoma --+> PTGER4	PTGER4	Protein	Cathcart,M.C.;O'Byrne,K.J.;Reynolds,J.V.;O'Sullivan,J.;Pidgeon,G.P.	COX-derived prostanoid pathways in gastrointestinal cancer development and progression: Novel targets for prevention and intervention	2012	0	0	0	0	EP4 receptor expression was also increased in esophageal adenocarcinoma.	pmid/22015819
esophageal adenocarcinoma --+> PTGES	PTGES	Protein			0	0	0	0	0		Admin imported
esophageal adenocarcinoma --+> PTGES	PTGES	Protein	Cathcart,M.C.;O'Byrne,K.J.;Reynolds,J.V.;O'Sullivan,J.;Pidgeon,G.P.	COX-derived prostanoid pathways in gastrointestinal cancer development and progression: Novel targets for prevention and intervention	2012	0	0	0	0	In addition, mPGES-1 inhibition had no effect on endothelial prostacyclin (PGI 2) generation, which is required to avoid the cardiovascular risk associated with selective COX-2 inhibition. mPGES-1 expression was up-regulated in both an in-vivo model of Barrett's esophagus and human esophageal adenocarcinoma .	pmid/22015819
esophageal adenocarcinoma --+> PTGS2	PTGS2	Protein	Ding,I.;Hu,D.;Ding,Y.;Xu,J.;Liu,W.;Fenton,B.;Beer,D.;Okunieff,P.	Effects of celecoxib on growth, vasculature, oxygenation and radiosensitization in two human esophageal adenocarcinoma models	2002	0	0	0	0	Animal and human studies have shown a 30-80% reduction in tumor growth rate following treatment with a variety of nonsteroidal anti-inflammatory drugs. 45% of human esophageal adenocarcinomas overexpress COX-2 mRNA or protein compared to adjacent normal mucosa.	doi/10.1016/S0360-3016(02)03443-0
esophageal adenocarcinoma --+> PTGS2	PTGS2	Protein	Krishnan,K.;Brenner,D.E.	PROSTAGLANDIN INHIBITORS AND THE CHEMOPREVENTION OF NONCOLONIC MALIGNANCY	2001	0	0	0	0	It has been shown that COX-2 is overexpressed in subjects with Barrett's esophagus, esophageal adenocarcinoma, and squamous cell carcinoma; this has been shown by immunohistochemistry and by COX-2 RNA quantitation.	doi/10.1016/S0889-8553(05)70224-7
esophageal adenocarcinoma ---> PTGS2	PTGS2	Protein	Sukharamwala,P.;Hennessey,D.;Wood,T.;Singh,S.;Ryan,C.;Rosemurgy,A.	Molecular profiles in foregut oncology	2016	0	0	0	0	Studies have also noted COX-2 to be an independent prognostic factor in both esophageal adenocarcinoma and squamous cell carcinoma .	doi/10.1016/j.cancergen.2016.09.008
esophageal adenocarcinoma --+> PTGS2	PTGS2	Protein	Kong,J.;Crissey,M.A.S.;Stairs,D.B.;Lynch,J.P.;Sepulveda,A.R.;Stairs,D.B.	Cox2 and ß-Catenin/T-cell factor signaling intestinalize human esophageal keratinocytes when cultured under organotypic conditions	2011	0	0	0	0	It is consistent with clinical studies of Barrett esophagus pathogenesis, in which Cox2 expression is induced in the esophagus by acid reflux and further increased in Barrett esophagus and Esophageal adenocarcinoma [24–26].	doi/10.1593/neo.11788
esophageal adenocarcinoma ---> PTGS2	PTGS2	Protein	Clemons,N.J.;Phillips,W.A.;Clemons,N.J.;Phillips,W.A.;Lord,R.V.;Lord,R.V.	Signaling pathways in the molecular pathogenesis of adenocarcinomas of the esophagus and gastroesophageal junction	2013	0	0	0	0	Cyclooxygenase-2 and inducible nitric oxide synthase gene polymorphisms and risk of reflux esophagitis, Barrett esophagus, and esophageal adenocarcinoma.	doi/10.4161/cbt.25362
esophageal adenocarcinoma --+> PTGS2	PTGS2	Protein	Uedo,N.;Tatsuta,M.;Iishi,H.;Baba,M.;Yano,H.;Ishihara,R.;Higashino,K.;Ishiguro,S.	Enhancement by interleukin-1 beta of gastric carcinogenesis induced by N-methyl- N'-nitro- N-nitrosoguanidine in Wistar rats: a possible mechanism for Helicobacter pylori-associated gastric carcinogenesis	2003	0	0	0	0	Increased COX-2 expression was found in colorectal adenomas and adenocarcinomas , gastric adenocarcinomas , and esophageal adenocarcinomas .	pmid/12957354
esophageal adenocarcinoma --+> PTGS2	PTGS2	Protein	Heath,E.I.;Canto,M.I.;Wu,T.T.;Piantadosi,S.;Hawk,E.;Unalp,A.;Gordon,G.;Forastiere,A.A.	Chemoprevention for Barrett's esophagus trial. Design and outcome measures.	2003	0	0	0	0	The COX-2 enzyme has been reported to be over-expressed in premalignant and malignant states, including in Barrett's esophagus and esophageal adenocarcinoma.	pmid/14641306
esophageal adenocarcinoma --+> PTGS2	PTGS2	Protein	Altorki,N.	COX-2: a target for prevention and treatment of esophageal cancer	2004	0	0	0	0	Increased COX-2 expression has also been associated with decreased survival in patients with esophageal adenocarcinoma .	pmid/15013721
esophageal adenocarcinoma --+> PTGS2	PTGS2	Protein	Bardou,M.;Barkun,A.N.;Ghosn,J.;Hudson,M.;Rahme,E.	Effect of chronic intake of NSAIDs and cyclooxygenase 2-selective inhibitors on esophageal cancer incidence	2004	0	0	0	0	For example, COX-2 has been shown to be overexpressed in both early Barrett's esophagus as well as adenocarcinoma of the esophagus arising within a Barrett's esophagus.	pmid/15476151
esophageal adenocarcinoma --+> PTGS2	PTGS2	Protein	Ilson,D.H.	Cancer of the Gastroesophageal Junction: Combined Modality Therapy	2006	0	0	0	0	cyclooxygenase-2 is overexpressed consistently in esophageal adenocarcinoma, and has led to trials that combine the specific cyclooxygenase-2 inhibitor celecoxib with chemoradiotherapy in locally advanced esophageal cancer.	pmid/17030275
esophageal adenocarcinoma --+> PTGS2	PTGS2	Protein	Si,J.;Fu,X.;Behar,J.;Wands,J.;Beer,D.G.;Souza,R.F.;Spechler,S.J.;Lambeth,D.;Cao,W.	NADPH oxidase NOX5-S mediates acid-induced cyclooxygenase-2 expression via activation of NF-kappaB in Barrett's esophageal adenocarcinoma cells.	2007	0	0	0	0	The data suggest that NOX5-S may mediate acid-induced COX2 expression and prostaglandin E2 production in SEG1 esophageal adenocarcinoma cells.	pmid/17403674
esophageal adenocarcinoma --+> PTGS2	PTGS2	Protein	Kountouras,J.;Zavos,C.;Chatzopoulos,D.;Katsinelos,P.	New Aspects of Helicobacter pylori Infection Involvement in Gastric Oncogenesis	2008	0	0	0	0	Indeed, increased cyclo-oxygenase-2 expression was noticed in gastric carcinomas, Barrett's esophagus and esophageal adenocarcinomas, and colorectal adenomas and carcinomas [ ].	pmid/17720195
esophageal adenocarcinoma --+> PTGS2	PTGS2	Protein	Kim,S.W.;Jang,T.J.;Jung,K.H.;Suh,J.I.	Sulindac prevents esophageal adenocarcinomas induced by gastroduodenal reflux in rats.	2007	0	0	0	0	It is known that cyclooxygenase -2 expression is increased in Barrett's esophagus and esophageal adenocarcinomas.	pmid/18159596
esophageal adenocarcinoma ---> PTGS2	PTGS2	Protein	Ferguson,H.R.;Wild,C.P.;Anderson,L.A.;Murphy,S.J.;Johnston,B.T.;Murray,L.J.;Watson,R.G.;McGuigan,J.;Reynolds,J.V.;Hardie,L.J.	Cyclooxygenase-2 and inducible nitric oxide synthase gene polymorphisms and risk of reflux esophagitis, Barrett's esophagus, and esophageal adenocarcinoma.	2008	0	0	0	0	Cyclooxygenase-2 and inducible nitric oxide synthase gene polymorphisms and risk of reflux esophagitis, Barrett's esophagus, and esophageal adenocarcinoma.	pmid/18349295
esophageal adenocarcinoma --+> PTGS2	PTGS2	Protein	Ogunwobi,O.O.;Beales,I.L.P.	Glycine-extended gastrin stimulates proliferation via JAK2- and Akt-dependent NF-?B activation in Barrett's oesophageal adenocarcinoma cells	2008	0	0	0	0	Increased COX-2 expression is seen in Barrett's oesophagus and Oesophageal adenocarcinoma ( ), and COX-2 inhibitors reduce proliferation in cell culture models ( ) and human Barrett's oesophagus ( ) as well as prevent progression of Barrett's oesophagus in animal models ( ).	pmid/18771702
esophageal adenocarcinoma --+> PTGS2	PTGS2	Protein	Yachimski,P.;Peek Jr.,R.M.	Biomarkers in exploring the frontiers of diagnosis, prognosis, and therapy of Barrett's esophagus	2011	0	0	0	0	COX-2 expression is upregulated in Barrett’s esophagus, with and without dysplasia, and esophageal adenocarcinoma (16–18) and correlates in both with ...	pmid/21636544
esophageal adenocarcinoma --+> PTGS2	PTGS2	Protein	Sadaria,M.R.;Reppert,A.E.;Yu,J.A.;Meng,X.;Fullerton,D.A.;Reece,T.B.;Weyant,M.J.	Statin therapy attenuates growth and malignant potential of human esophageal adenocarcinoma cells	2011	0	0	0	0	Others have demonstrated simvastatin therapy to induce apoptosis by inhibiting cyclooxygenase-2 production in esophageal adenocarcinoma cells.	pmid/22014341
esophageal adenocarcinoma --+> PTGS2	PTGS2	Protein	Yachimski,P.;Mino-Kenudson,M.;Sherwood,M.E.;Puricelli,W.P.;Nishioka,N.S.;Lauwers,G.Y.	Cyclooxygenase-2 expression in esophageal epithelium before and after photodynamic therapy for Barrett's esophagus with high-grade dysplasia or intramucosal carcinoma.	2011	0	0	0	0	Cyclooxygenase-2 expression is upregulated in Barrett's esophagus and esophageal adenocarcinoma.	pmid/22081106
esophageal adenocarcinoma ---> PTGS2	PTGS2	Protein	Prins,M.J.D.;Verhage,R.J.J.;van Hillegersberg,R.;Ten Kate,F.J.W.	Cyclooxygenase isoenzyme-2 and vascular endothelial growth factor are associated with poor prognosis in esophageal adenocarcinoma	2012	0	0	0	0	Other studies have also identified COX-2 expression as an independent prognostic factor in esophageal adenocarcinoma14,26,27 and in esophageal squamous cell carcinoma.28	pmid/22258871
esophageal adenocarcinoma --+> PTGS2	PTGS2	Protein	Bhattacharyya,A.;Chattopadhyay,R.;Mitra,S.;Crowe,S.E.;Bhattacharyya,A.;Chattopadhyay,R.;Mitra,S.;Crowe,S.E.;Bhattacharyya,A.;Chattopadhyay,R.;Mitra,S.;Crowe,S.E.	Oxidative stress: An essential factor in the pathogenesis of gastrointestinal mucosal diseases	2014	0	0	0	0	COX-2 is overexpressed in human esophageal adenocarcinoma and is induced in biopsies of acid or bile acid-treated columnar-lined esophagus (252).	pmid/24692350
esophageal adenocarcinoma --+> PTGS2	PTGS2	Protein	Esquivias,P.;Garci´a-Gonza´lez,M.A.;Lanas,A.;Piazuelo,E.;Morandeira,A.;Cebria´n,C.;Ortego,J.;Santander,S.;Lanas,A.;Garci´a-Gonza´lez,M.A.;Piazuelo,E.;Garci´a-Gonza´lez,M.A.;Lanas,A.;Piazuelo,E.;Lanas,A.	Effect of aspirin treatment on the prevention of esophageal adenocarcinoma in a rat experimental model	2014	0	0	0	0	Several in vivo animal studies in experimental models of chronic esophagitis and esophageal adenocarcinoma have shown that COX-2 is overexpressed during the gastroesophageal reflux disease-esophageal adenocarcinoma sequence.	pmid/24737143
esophageal adenocarcinoma ---> PTGS2	PTGS2	Protein	Nguyen,T.;Alsarraj,A.;Ramsey,D.;Fitzgerald,S.;Kramer,J.R.;El-Serag,H.B.;Tang,Z.;El-Serag,H.B.;Nguyen,T.;Kramer,J.R.;El-Serag,H.B.;Younes,M.	Esophageal COX-2 Expression Is Increased in Barrett’s Esophagus, Obesity, and Smoking	2014	0	0	0	0	control studies (523 esophageal adenocarcinoma cases and 2,663 controls) found that those with COX-2 -765G[C polymorphism had a small but significantly increased risk of developing esophageal adenocarcinoma and that Caucasians with the COX-2 -8473T[C polymorphism were at increased susceptibility of having esophageal adenocarcinoma [28].	pmid/25185658
esophageal adenocarcinoma ---> PTGS2	PTGS2	Protein	Samuels,T.;Hoekzema,C.;Johnston,N.;Gould,J.;Goldblatt,M.;Frelich,M.;Bosler,M.;Lee,S.-H.	Local synthesis of pepsin in Barrett's esophagus and the role of pepsin in esophageal adenocarcinoma	2015	0	0	0	0	PTGS2/COX-2, which is positively regulated by IL-1ß, is a prognostic marker of Esophageal adenocarcinoma30 and candidate target for medical therapy.	pmid/26077392
esophageal adenocarcinoma ---> PTGS2	PTGS2	Protein	Li,Z.;Yao,Q.;Zhao,S.;Wang,Z.;Li,Y.	Protein coding gene CRNKL1 as a potential prognostic biomarker in esophageal adenocarcinoma.	2017	0	0	0	0	PTGS2, EGFR, ERBB2 and TP53 are the traditional Esophageal adenocarcinoma prognostic biomarkers, but they are still limited in their ability to effectively predict the overall survival.	pmid/28363284
esophageal adenocarcinoma ---> RAC1	RAC1	Protein	Hong,J.;Behar,J.;Wands,J.;Cao,W.;Resnick,M.;DeLellis,R.A.;Cao,W.;Hong,J.	Role of Rac1 in regulation of NOX5-S function in barrett's esophageal adenocarcinoma cells	2011	0	0	0	0	constitutively active Rac1 significantly increased H2O2 production in FLO esophageal adenocarcinoma cells, an increase that was blocked by knockdown of NOX5-S (Fig. 4A).	pmid/21525435
esophageal adenocarcinoma ---> RBM38	RBM38	Protein	Ding,Z.;Yang,H.-W.;Xia,T.-S.;Ding,Q.;Wang,B.	Integrative genomic analyses of the RNA-binding protein, RNPC1, and its potential role in cancer prediction	2015	0	0	0	0	RNPC1 was originally recognized as an oncogene, and was frequently found to be amplified in prostate (14,15), ovarian cancer (16), colorectal cancer (17,18), chronic lymphocytic leukemia (19), colon carcinoma (20), esophageal adenocarcinoma (21), dog lymphomas (13) and breast cancer (22-24).	pmid/26046131
esophageal adenocarcinoma --+> RELA	RELA	Protein	Gronnier,C.;Bruyère,E.;Lahdaoui,F.;Jonckheere,N.;Perrais,M.;Leteurtre,E.;Piessen,G.;Mariette,C.;Van Seuningen,I.	The MUC1 mucin regulates the tumorigenic properties of human esophageal adenocarcinomatous cells	2014	0	0	0	0	This is in agreement with increased NF?B p65 expression observed in Barrett esophagus and esophageal adenocarcinoma.	pmid/25003315
esophageal adenocarcinoma ---> RFC3	RFC3	Protein	Xiang,J.;Yang,Z.;Liao,Y.;Wang,H.;Peng,J.;Xiang,J.;Fang,L.;Luo,Y.;Yang,Z.;Liao,Y.;Huang,M.;Yang,Z.;Huang,Y.;Fan,X.;Wang,H.;Wang,L.;Peng,J.;Wang,J.;Fang,L.;Luo,Y.;Huang,M.;Wang,L.;Wang,J.;Fang,L.;Luo,Y.;Huang,M.;Yang,Z.;Wang,L.;Wang,J.;Cui,J.;Huang,Y.;Fan,	Levels of human replication factor C4, a clamp loader, correlate with tumor progression and predict the prognosis for colorectal cancer	2014	0	0	0	0	For example, amplification of RFC3 is frequently found in esophageal adenocarcinoma [17], while RFC2 is overexpressed in nasopharyngeal carcinoma [18].	pmid/25407051
esophageal adenocarcinoma --+> RFC3	RFC3	Protein	Yao,Z.;Hu,K.;Huang,H.;Xu,S.;Wang,Q.;Zhang,P.;Yang,P.;Liu,B.	shRNA-mediated silencing of the RFC3 gene suppresseshepatocellular carcinoma cell proliferation	2015	0	0	0	0	These results are consistent with those of a previous study which demonstrated that RFC3 was overexpressed in esophageal adenocarcinoma and that RFC3 knockdown had an anti-proliferative effect (13).	pmid/26397132
RUNX1 ---| esophageal adenocarcinoma	RUNX1	Protein	Gu,J.;Ajani,J.A.;Hawk,E.T.;Ye,Y.;Lee,J.H.;Bhutani,M.S.;Hofstetter,W.L.;Swisher,S.G.;Wang,K.K.;Wu,X.	Genome-wide catalogue of chromosomal aberrations in barrett's esophagus and esophageal adenocarcinoma: a high-density single nucleotide polymorphism array analysis.	2010	0	0	0	0	However, RUNX1 at 21q22 seemed to be a potential tumor suppressor gene in esophageal adenocarcinoma.	pmid/20651033
esophageal adenocarcinoma ---> RUNX1	RUNX1	Protein	Goyama,S.;Huang,G.;Mulloy,J.C.;Kurokawa,M.	Posttranslational modifications of RUNX1 as potential anticancer targets	2015	0	0	0	0	Other cancers Deletions of RUNX1 have been found in 15% of esophageal adenocarcinoma, and reintroduction of RUNX1 into the RUNX1-deleted esophageal adenocarcinoma cell line substantially inhibited anchorage-independent growth.62,63	pmid/25263451
esophageal adenocarcinoma ---> RUNX3	RUNX3	Protein	Kaz,A.M.;Grady,W.M.	Epigenetic biomarkers in esophageal cancer	2012	0	0	0	0	For example, in a retrospective study which compared Barrett's esophagus patients who progressed to high-grade dysplasia or esophageal adenocarcinoma to those who did not, hypermethylation of the genes CDKN2A (OR 1.74, 95% CI 1.33-2.20), RUNX3 (OR 1.80, 95% CI 1.08-2.81), and HPP1 (OR 1.77, 95% CI 1.06-2.81) was associated with an increased risk of progression.	doi/10.1016/j.canlet.2012.02.036
esophageal adenocarcinoma ---> RUNX3	RUNX3	Protein	Kaz,A.M.;Grady,W.M.	Epigenetic biomarkers in esophageal cancer	2012	0	0	0	0	For example, in a retrospective study which compared Barrett's esophagus patients who progressed to high-grade dysplasia or esophageal adenocarcinoma to those who did not, hypermethylation of the genes CDKN2A (OR 1.74, 95% CI 1.33-2.20), RUNX3 (OR 1.80, 95% CI 1.08-2.81), and HPP1 (OR 1.77, 95% CI 1.06-2.81) was associated with an increased risk of progression.	pmid/22406828
esophageal adenocarcinoma ---> RUNX3	RUNX3	Protein	Wang,S.;Akhtar,J.;Chen,H.-X.;Wang,Z.;Liu,H.	Alteration of runt-related transcription factor 3 gene expression and biologic behavior of esophageal carcinoma TE-1 cells after 5-Azacytidine intervention	2013	0	0	0	0	On the other hand, MS-PCR assay indicated RUNX3 gene was hypermethylated in esophageal adenocarcinoma TE-1 cells.	pmid/24175838
esophageal adenocarcinoma ---> RUNX3	RUNX3	Protein	Wang,Y.;Qin,X.;Qi,B.;Tao,Y.;Liu,F.;Li,H.;Zhao,B.;Wu,J.;Wang,W.	Association of promoter methylation of RUNX3Gene with the development of esophageal cancer: A meta analysis	2014	0	0	0	0	In other words, the aberrant methylation of RUNX3 gene is an early event, which most probably occurs independently of esophageal adenocarcinoma [13,15].	pmid/25229459
SELENBP1 ---| esophageal adenocarcinoma	SELENBP1	Protein	Sofiadis,A.;Dinets,A.;Zedenius,J.;Foukakis,T.;Larsson,C.;Sofiadis,A.;Dinets,A.;Larsson,C.;Becker,S.;Hultin-Rosenberg,L.;Foukakis,T.;Ho¨o¨g,A.;Auer,G.;Lehtio¨,J.;Hellman,U.;Hulchiy,M.;Wallin,G.;Ho¨o¨g,A.;Lehtio¨,J.	Proteomic profiling of follicular and papillary thyroid tumors	2012	0	0	0	0	(49) provided evidence showing that selenium-binding protein 1 mRNA and protein levels decrease as nondysplastic Barrett’s esophagus progresses to Barrett’s esophagus with high-grade dysplasia and esophageal adenocarcinoma.	pmid/22275472
esophageal adenocarcinoma ---> SELENBP1	SELENBP1	Protein	Lee,K.T.W.;Gopalan,V.;Lam,A.K.;Smith,R.A.	Targeted single gene mutation in esophageal adenocarcinoma	2018	0	0	0	0	Meanwhile, Selenium Binding Protein 1 (SELENBP1) and SMAD family member 4 mutation provides a clearer genetic distinction between esophageal adenocarcinoma and high-grade dysplasia.	pmid/29600373
esophageal adenocarcinoma ---> SEPP1	SEPP1	Protein	Takata,Y.;Kristal,A.R.;King,I.B.;Lampe,J.W.;Reid,B.J.;Vaughan,T.L.;Peters,U.;Santella,R.M.;King,I.B.;Duggan,D.J.;Rayman,M.P.;Blount,P.L.;Reid,B.J.	Selenium, selenoenzymes, oxidative stress and risk of neoplastic progression from barrett's esophagus: Results from biomarkers and genetic variants	2012	0	0	0	0	Peroxynitrite and its precursors, superoxide (O22N) and nitric oxide [45,46], have been hypothesized to induce the progression to Barrett’s esophagus and esophageal adenocarcinoma [45,47,48] and it is possible that SEPP1 may act as a marker of elevated peroxynitrite production in aneuploidy and esophageal adenocarcinoma.	pmid/22715394
esophageal adenocarcinoma --+> SERPINE1	SERPINE1	Protein	Allott,E.H.;Morine,M.J.;Lysaght,J.;McGarrigle,S.A.;Donohoe,C.L.;Reynolds,J.V.;Roche,H.M.;Pidgeon,G.P.	Elevated Tumor Expression of PAI-1 and SNAI2 in Obese Esophageal Adenocarcinoma Patients and Impact on Prognosis.	2012	0	0	0	0	Expression of epithelial mesenchymal transition genes, PAI-1 and SNAI2, was elevated in tumors of obese esophageal adenocarcinoma patients, and SNAI2 was associated with poor survival.	pmid/23238211
esophageal adenocarcinoma --+> SHH	SHH	Protein	Kapoor,H.;Agrawal,D.K.;Mittal,S.K.	Barrett's esophagus: recent insights into pathogenesis and cellular ontogeny	2015	0	0	0	0	The expression of sonic hedgehog protein and its receptor patched was found to be increased in the biopsies of patients with both Barrett's esophagus and Esophageal adenocarcinoma.	pmid/25701368
esophageal adenocarcinoma ---| SIRT2	SIRT2	Protein	Cha,Y.I.;Kim,H.-S.	Emerging role of sirtuins on tumorigenesis: Possible link between aging and cancer	2013	0	0	0	0	Consistent with this, it was observed that the expression of Sirt2 was down-regulated in several cancers, such as human gliomas (40, 41), breast cancers (32), head and neck squamous cell carcinoma (43), and esophageal adenocarcinoma (44)., Regions of the Sirt2 gene are also frequently deleted in human gliomas (40).	pmid/24064057
esophageal adenocarcinoma ---| SIRT2	SIRT2	Protein	Cheon,M.G.;Kim,W.;Choi,M.;Kim,J.-E.	AK-1, a specific SIRT2 inhibitor, induces cell cycle arrest by downregulating Snail in HCT116 human colon carcinoma cells	2014	0	0	0	0	The level of SIRT2 protein is reduced in human gliomas , breast cancer , head and neck squamous cell carcinoma , esophageal adenocarcinoma , and non-small cell lung cancer ; the level of SIRT2 mRNA is also reduced in human breast cancer and hepatocellular carcinoma relative to normal tissues from cancer patients .	pmid/25312940
esophageal adenocarcinoma ---> SIRT2	SIRT2	Protein	Shang,L.;Hao,J.-J.;Jiang,Y.-Y.;Shi,F.;Zhang,Y.;Cai,Y.;Xu,X.;Zhan,Q.-M.;Wang,M.-R.;Liu,H.-J.;Jia,X.-M.	A panel of overexpressed proteins for prognosis in esophageal squamous cell carcinoma	2014	0	0	0	0	A panel of three proteins (EGFR, TRIM44, and SIRT2) had been shown to determine prognosis for esophageal adenocarcinoma , and a combination of this panel and clinicopathologic features could stratify patients into subgroups with different prognosis [24–26].	pmid/25337715
esophageal adenocarcinoma ---| SIRT2	SIRT2	Protein	Igci,M.;Kalender,M.E.;Borazan,E.;Bozgeyik,I.;Bayraktar,R.;Bozgeyik,E.;Camci,C.;Arslan,A.	High-throughput screening of Sirtuin family of genes in breast cancer	2016	0	0	0	0	Particularly, SIRT2 expression was shown to be reduced in gliomas, esophageal adenocarcinomas, gastric adenocarcinomas, and HNSCC ( ).	pmid/27080717
esophageal adenocarcinoma ---| SKIL	SKIL	Protein	Jahchan,N.S.;Luo,K.;Ouyang,G.;Jahchan,N.S.	Expression Profiles of SnoN in Normal and Cancerous Human Tissues Support Its Tumor Suppressor Role in Human Cancer	2013	0	0	0	0	Our data suggest that SnoN expression is downregulated in patients with low grade esophageal adenocarcinoma but its expression is re-established in high grade tumors, in particularly in the stroma (for detailed numbers, see Table 1).	pmid/23418461
esophageal adenocarcinoma --+> SLC40A1	SLC40A1	Protein	Merlot,A.M.;Kalinowski,D.S.;Richardson,D.R.	Novel chelators for cancer treatment: Where are we now?	2013	0	0	0	0	Conflicting studies showed that Fpn1 expression was instead increased in esophageal adenocarcinoma and colorectal cancer when compared with their respective ...	pmid/22424293
esophageal adenocarcinoma ---| SMAD4	SMAD4	Protein	Singhi,A.D.;Foxwell,T.J.;Cressman,K.L.;Davison,J.M.;Nason,K.;Zeh,H.J.;Levy,R.M.;Luketich,J.D.;McGrath,K.M.;Sun,W.;Bahary,N.	Smad4 loss in esophageal adenocarcinoma is associated with an increased propensity for disease recurrence and poor survival	2015	0	0	0	0	This suggests that loss of SMAD4 is a late event in the pathogenesis of esophageal adenocarcinoma.	doi/10.1097/PAS.0000000000000356
esophageal adenocarcinoma ---> SMAD4	SMAD4	Protein	Shah,M.A.	Update on metastatic gastric and esophageal cancers	2015	0	0	0	0	In another analysis, esophageal adenocarcinoma was characterized by mutations in TP53, CDKN2A, SMAD4, ARID1A, and PIK3CA, as well as chromatin-modifying factors including SPG20, TLR4, ELMO1, and DOCK2.33	doi/10.1200/JCO.2014.60.1799
esophageal adenocarcinoma ---> SMAD4	SMAD4	Protein	Li,X.;Galipeau,P.C.;Paulson,T.G.;Sanchez,C.A.;Arnaudo,J.;Blount,P.L.;Reid,B.J.;Li,X.;Self,S.G.;Vaughan,T.L.;Reid,B.J.;Liu,K.;Self,S.G.;Kuhner,M.K.;Reid,B.J.;Vaughan,T.L.;Blount,P.L.;Reid,B.J.;Sather,C.L.;Kostadinov,R.L.;Odze,R.D.;Maley,C.C.	Temporal and spatial evolution of somatic chromosomal alterations: A case-cohort study of Barrett's esophagus	2014	0	0	0	0	... more than 136 genes, but only SMAD4 was found to be significantly mutated in a recent large whole exome sequencing study of 149 esophageal adenocarcinomas ...	pmid/24253313
esophageal adenocarcinoma ---> SMAD4	SMAD4	Protein	Weaver,J.M.;Ross-Innes,C.S.;Shannon,N.;Lynch,A.G.;Forshew,T.;Barbera,M.;Murtaza,M.;Ong,C.A.;Lao-Sirieix,P.;Dunning,M.J.;Smith,L.;Smith,M.L.;Anderson,C.L.;Carvalho,B.;O'Donovan,M.;Underwood,T.J.;May,A.P.;Grehan,N.;Hardwick,R.;Davies,J.;Oloumi,A.;Aparicio,	Ordering of mutations in preinvasive disease stages of esophageal carcinogenesis.	2014	0	0	0	0	Only TP53 and SMAD4 mutations occurred in a stage-specific manner, confined to high-grade dysplasia and esophageal adenocarcinoma, respectively.	pmid/24952744
esophageal adenocarcinoma ---> SMAD4	SMAD4	Protein	Hao,Y.;Wu,W.;Tian,F.;Chen,X.;Chen,G.;Cao,W.;Wu,W.;Shi,F.;Dalmolin,R.J.S.;Yan,M.	Prediction of long noncoding RNA functions with co-expression network in esophageal squamous cell carcinoma	2015	0	0	0	0	Recent high-throughput cancer genome sequencing revealed a handful of common known somatic gene mutations (TP53, CDKN2A, SMAD4, ARID1A and PIK3CA) and novel somatic gene mutations including chromatin modifying factors in esophageal adenocarcinoma , and some previously undescribed gene mutations (ADAM29 and FAM135B) were detected in esophageal squamous cell carcinoma .	pmid/25885227
esophageal adenocarcinoma ---> SMAD4	SMAD4	Protein	Del Portillo,A.;Lagana,S.M.;Yao,Y.;Uehara,T.;Jhala,N.;Ganguly,T.;Nagy,P.;Gutierrez,J.;Luna,A.;Abrams,J.;Liu,Y.;Brand,R.;Sepulveda,J.L.;Falk,G.W.;Sepulveda,A.R.	Evaluation of Mutational Testing of Preneoplastic Barrett's Mucosa by Next-Generation Sequencing of Formalin-Fixed, Paraffin-Embedded Endoscopic Samples for Detection of Concurrent Dysplasia and Adenocarcinoma in Barrett's Esophagus	2015	0	0	0	0	They identified numerous mutations in patients with Barrett's esophagus without dysplasia and found that the most prevalent gene mutations in Esophageal adenocarcinoma were also present at similar frequencies in samples from patients with Barrett's esophagus and high-grade dysplasia without dysplasia, but in their study only TP53 and SMAD4 mutations occurred in a stage-specific manner, confined t…	pmid/26068095
esophageal adenocarcinoma ---> SMAD4	SMAD4	Protein	Ross-Innes,C.S.;Di Pietro,M.;Weaver,J.M.J.;Fitzgerald,R.C.;Nutzinger,B.;Abdullahi,Z.;Crawte,J.;MacRae,S.;Noorani,A.;Elliott,R.F.;Bornschein,J.;Yang,T.-P.;Lao-Sirieix,P.;Grehan,N.;Smith,L.;Becq,J.;Warren,A.;Cheetham,R.K.;Northen,H.;Ivakhno,S.;He,M.;Kingsb	Whole-genome sequencing provides new insights into the clonal architecture of Barrett's esophagus and esophageal adenocarcinoma	2015	0	0	0	0	In contrast, TP53 and SMAD4 mutations were highly specific to patients with high-grade dysplasia and esophageal adenocarcinoma, respectively.	pmid/26192915
esophageal adenocarcinoma ---| SMAD4	SMAD4	Protein	Lin,E.W.;Karakasheva,T.A.;Hicks,P.D.;Rustgi,A.K.;Lin,E.W.;Karakasheva,T.A.;Hicks,P.D.;Rustgi,A.K.;Bass,A.J.;Rustgi,A.K.	The tumor microenvironment in esophageal cancer	2016	0	0	0	0	Consistent with this, Smad4 expression was progressively decreased in the metaplasia–dysplasia–adenocarcinoma sequence of esophageal adenocarcinoma with recovery of the antiproliferative response upon Smad4 restoration.154	pmid/26923327
esophageal adenocarcinoma ---> SMAD4	SMAD4	Protein	Lee,K.T.W.;Gopalan,V.;Lam,A.K.;Smith,R.A.	Targeted single gene mutation in esophageal adenocarcinoma	2018	0	0	0	0	SMAD family member 4 (SMAD4) mutated in 13% of patients with esophageal adenocarcinoma	pmid/29600373
esophageal adenocarcinoma ---> SMAD7	SMAD7	Protein	Sherman,S.K.;Maxwell,J.E.;Qian,Q.;Bellizzi,A.M.;Braun,T.A.;Iannettoni,M.D.;Darbro,B.W.;Howe,J.R.	Esophageal cancer in a family with hamartomatous tumors and germline PTEN frameshift and SMAD7 missense mutations	2015	0	0	0	0	In summary, we report novel PTEN and rare SMAD7 mutations in a family with gastrointestinal polyposis and esophageal adenocarcinoma.	pmid/25554686
esophageal adenocarcinoma ---> SMARCA2	SMARCA2	Protein	Korpanty,G.J.;Eng,L.;Qiu,X.;Faluyi,O.O.;Renouf,D.J.;Cheng,D.;Patel,D.;Chen,Z.;Tse,B.C.;Knox,J.J.;Dodbiba,L.;Teichman,J.;Azad,A.K.;Wong,R.;Darling,G.;Reisman,D.;Cuffe,S.;Liu,G.;Xu,W.	Association of BRM promoter polymorphisms and esophageal adenocarcinoma outcome.	2017	0	0	0	0	BRM polymorphisms were associated with overall survival in esophageal adenocarcinoma in this study.	pmid/28427211
esophageal adenocarcinoma --+> SNAI2	SNAI2	Protein	Allott,E.H.;Morine,M.J.;Lysaght,J.;McGarrigle,S.A.;Donohoe,C.L.;Reynolds,J.V.;Roche,H.M.;Pidgeon,G.P.	Elevated Tumor Expression of PAI-1 and SNAI2 in Obese Esophageal Adenocarcinoma Patients and Impact on Prognosis.	2012	0	0	0	0	Expression of epithelial mesenchymal transition genes, PAI-1 and SNAI2, was elevated in tumors of obese esophageal adenocarcinoma patients, and SNAI2 was associated with poor survival.	pmid/23238211
esophageal adenocarcinoma ---| SOD2	SOD2	Protein	Thanan,R.;Ma,N.;Iijima,K.;Abe,Y.;Koike,T.;Shimosegawa,T.;Pinlaor,S.;Hiraku,Y.;Oikawa,S.;Murata,M.;Kawanishi,S.	Proton pump inhibitors suppress iNOS-dependent DNA damage in Barrett's esophagus by increasing Mn-SOD expression	2012	0	0	0	0	Our results indicated that the expression of an oxidant-generating enzyme (iNOS) and NF-?B increased in the order of Barrett's esophageal adenocarcinoma>Barrett's esophagus>normal tissues while the antioxidant enzyme (Mn-SOD) expression was significantly decreased in the order of Barrett's esophageal adenocarcinoma<Barrett's esophagus<normal tissues.	doi/10.1016/j.bbrc.2012.03.152
esophageal adenocarcinoma ---| SOD2	SOD2	Protein	Hermann,B.;Li,Y.;Ray,M.B.;Wo,J.M.;Martin,R.C.	Association of manganese superoxide dismutase expression with progression of carcinogenesis in Barrett esophagus.	2005	0	0	0	0	The expression of MnSOD was found to be significantly reduced in samples with specialized intestinal metaplasia (mean score, 1.8), low-grade dysplasia (mean, 2.2), high-grade dysplasia (mean, 2.4), and esophageal adenocarcinoma (mean, 2.4) when compared with normal esophagus (mean, 3.9; P = .002).	pmid/16365243
esophageal adenocarcinoma ---> SOD2	SOD2	Protein	Murphy,S.J.;Hughes,A.E.;Patterson,C.C.;Anderson,L.A.;Watson,R.G.;Johnston,B.T.;Comber,H.;McGuigan,J.;Reynolds,J.V.;Murray,L.J.	A population-based association study of SNPs of GSTP1, MnSOD, GPX2 and Barrett's esophagus and esophageal adenocarcinoma.	2007	0	0	0	0	Single-nucleotide polymorphisms involving the GSTP1, MnSOD and GPX2 genes were not associated with Barrett's esophagus or esophageal adenocarcinoma.	pmid/17277236
esophageal adenocarcinoma ---> SOD2	SOD2	Protein	di Martino,E.;Hardie,L.J.;Wild,C.P.;Gong,Y.Y.;Olliver,J.R.;Gough,M.D.;Bird,N.C.	The NAD(P)H:quinone oxidoreductase I C609T polymorphism modifies the risk of Barrett esophagus and esophageal adenocarcinoma.	2007	0	0	0	0	This study investigated the effect of polymorphisms in the manganese superoxide dismutase (MnSOD) and NAD(P)H:quinone oxidoreductase 1 (NQO1) genes in modulating the risk of developing Barrett esophagus or esophageal adenocarcinoma.	pmid/17575500
esophageal adenocarcinoma ---| SOD2	SOD2	Protein	Martin,R.C.;Liu,Q.;Wo,J.M.;Ray,M.B.;Li,Y.	Chemoprevention of carcinogenic progression to esophageal adenocarcinoma by the manganese superoxide dismutase supplementation.	2007	0	0	0	0	Recent studies have shown that a decreased manganese superoxide dismutase (MnSOD) level is associated with the increased incidences of Barrett's esophagus and esophageal adenocarcinoma.	pmid/17785574
esophageal adenocarcinoma ---| SOD2	SOD2	Protein	Schiffman,S.C.;Li,Y.;Xiao,D.;Li,X.;Aiyer,H.S.;Martin,R.C.G.	The Resistance of Esophageal Adenocarcinoma to Bile Salt Insult is Associated with Manganese Superoxide Dismutase Expression	2011	0	0	0	0	In our study, we found that MnSOD expression was greatly reduced in esophageal adenocarcinoma and esophageal squamous carcinoma compared with normal esophageal epithelial cells.	pmid/20638682
esophageal adenocarcinoma ---| SOD2	SOD2	Protein	Thanan,R.;Ma,N.;Iijima,K.;Abe,Y.;Koike,T.;Shimosegawa,T.;Pinlaor,S.;Hiraku,Y.;Oikawa,S.;Murata,M.;Kawanishi,S.	Proton pump inhibitors suppress iNOS-dependent DNA damage in Barrett's esophagus by increasing Mn-SOD expression	2012	0	0	0	0	Our results indicated that the expression of an oxidant-generating enzyme (iNOS) and NF-?B increased in the order of Barrett's esophageal adenocarcinoma>Barrett's esophagus>normal tissues while the antioxidant enzyme (Mn-SOD) expression was significantly decreased in the order of Barrett's esophageal adenocarcinoma<Barrett's esophagus<normal tissues.	pmid/22503981
esophageal adenocarcinoma ---> SOD2	SOD2	Protein	Babar,M.;Reynolds,J.V.;Ryan,A.W.;Segurado,R.;Turner,G.;McManus,R.;Anderson,L.A.;Murray,L.J.;Murphy,S.J.;Johnston,B.T.;Comber,H.	Genes of the interleukin-18 pathway are associated with susceptibility to barrett's esophagus and esophageal adenocarcinoma	2012	0	0	0	0	A population-based association study of single-nucleotide polymorphisms of GSTP1, MnSOD, GPX2 and Barrett’s esophagus and esophageal adenocarcinoma .	pmid/22664470
esophageal adenocarcinoma ---| SOD2	SOD2	Protein	Robbins,D.;Zhao,Y.	Manganese superoxide dismutase in cancer prevention	2014	0	0	0	0	... results demonstrated that C. aromatica oil induced MnSOD expression and activity, which is associated with decreased incidence of esophageal adenocarcinoma ...	pmid/23706068
esophageal adenocarcinoma ---| SOD2	SOD2	Protein	Konzack,A.;Kietzmann,T.	Manganese superoxide dismutase in carcinogenesis: Friend or foe?	2014	0	0	0	0	In human oesophageal cancers, studies have shown that decreased MnSOD levels are associated with increased incidences of oesophageal adenocarcinoma [18].	pmid/25109995
esophageal adenocarcinoma ---> SOX2	SOX2	Protein	Maehara,R.;Fujikura,K.;Akita,M.;Abe-Suzuki,S.;Itoh,T.;Zen,Y.;Maehara,R.;Kakeji,Y.;Takeuchi,K.;Takeuchi,K.;Karbanová,J.;Corbeil,D.	SOX2-silenced squamous cell carcinoma: A highly malignant form of esophageal cancer with SOX2 promoter hypermethylation	2018	0	0	0	0	SOX2-mutated adenocarcinomas of the esophagus have also been reported.	pmid/28862264
esophageal adenocarcinoma --+> SOX9	SOX9	Protein	Wang,Z.;Capobianco,A.J.;Chen,J.;Capobianco,A.J.;Capobianco,A.J.	The notch signaling pathway in esophageal adenocarcinoma	2015	0	0	0	0	Song et al. reported the levels of SOX9 was elevated markedly in esophageal adenocarcinoma tumor tissues compare to normal tissues, and they demonstrated the correlation of SOX9 expression and some facts of tumor progress, such as poorer survival and lymph node invasion in esophageal adenocarcinoma patients (37).	pmid/26518893
esophageal adenocarcinoma ---> SPG20	SPG20	Protein	Lee,K.T.W.;Gopalan,V.;Lam,A.K.;Smith,R.A.	Targeted single gene mutation in esophageal adenocarcinoma	2018	0	0	0	0	Spartin (SPG20) is mutated in 7% of esophageal adenocarcinoma	pmid/29600373
esophageal adenocarcinoma ---> SPG20	SPG20	Protein	Pillai,S.;Gopalan,V.;Lam,A.K.;Pillai,S.	DNA genome sequencing in esophageal adenocarcinoma	2018	0	0	0	0	Another whole-genome sequencing study by Dulak et al. utilizing 15 fresh frozen esophageal adenocarcinoma tumors/nonneoplastic control pairs of tissues reported novel significantly mutated genes SPG20, TLR4, ELMO1, and DOCK2 in the pathogenesis of esophageal adenocarcinoma [8].	pmid/29600374
esophageal adenocarcinoma ---> STAT3	STAT3	Protein	Cheng,Y.;Nian,Y.;Liu,D.;Dai,F.;Zhang,J.;Li,Y.	STAT3 is involved in miR-124-mediated suppressive effects on esophageal cancer cells	2015	0	0	0	0	Excepts for the potential signal transducer and activator of transcription-3 gene amplification on chromosome 17q21, a region frequently amplified in esophageal adenocarcinomas [26], inflammation-associated	pmid/25928665
esophageal adenocarcinoma ---| STK11	STK11	Protein	Whitsett,T.G.;Mittal,S.K.;Eschbacher,J.M.;Carson,V.M.;Smith,M.A.;Bremner,R.M.;Inge,L.J.	LKB1 inactivation occurs in a subset of esophageal adenocarcinomas and is sufficient to drive tumor cell proliferation.	2017	0	0	0	0	Based on the reported oncogenic effects of LKB1 inactivation, our data indicate that LKB1 loss may play a significant role in esophageal adenocarcinoma tumorigenesis, and point to the need for future studies.	pmid/29370903
esophageal adenocarcinoma ---> STMN1	STMN1	Protein	Holmfeldt,P.;Brännström,K.;Stenmark,S.;Gullberg,M.	Aneugenic activity of Op18/stathmin is potentiated by the somatic Q18-->e mutation in leukemic cells.	2006	0	0	0	0	However, the identification of a somatic Q18[->]E missense mutation of Op18 in a human esophageal adenocarcinoma (Misek et al., 2002[Go]) may have provided us with vital clues.	pmid/16624860
esophageal adenocarcinoma ---> SYNE1	SYNE1	Protein	Streppel,M.M.;Montgomery,E.A.;Maitra,A.;Streppel,M.M.;Streppel,M.M.;Maitra,A.;Maitra,A.	New advances in the pathogenesis and progression of Barrett’s Esophagus	2014	0	0	0	0	TP53 mutations have been repeatedly reported in Barrett’s esophagus and esophageal adenocarcinoma, however KIF2B, SYNE1, HCMN1, HTR1A, and ANK2 mutations are novel in the context of Barrett’s esophagus and esophageal adenocarcinoma.	pmid/23865431
esophageal adenocarcinoma ---> SYNE1	SYNE1	Protein	Wong,S.S.;Ting,J.C.;Yu,K.;Yue,Y.G.;Wang,J.;Ye,X.S.;Reinhard,C.;Aggarwal,A.;Kim,K.-M.;Kang,S.Y.;Do,I.G.;Fu,J.;Jin,J.G.;Liu,S.;Gong,L.;Cristescu,R.;Nebozhyn,M.;Ronghua,C.;Loboda,A.;Hardwick,J.;Liu,X.;Dai,H.;Park,J.O.;Lee,J.;Sohn,T.S.;Kim,S.;Yu,K.;Hardwick,	Genomic landscape and genetic heterogeneity in gastric adenocarcinoma revealed by whole-genome sequencing	2015	0	0	0	0	Mutations of SYNE1 have been frequently reported in oesophageal adenocarcinoma and glioblastoma13,17.	pmid/25407104
esophageal adenocarcinoma ---> TAC1	TAC1	Protein	Jin,Z.;Olaru,A.;Yang,J.;Sato,F.;Cheng,Y.;Kan,T.;Mori,Y.;Mantzur,C.;Paun,B.;Hamilton,J.P.;Ito,T.;Wang,S.;David,S.;Agarwal,R.;Beer,D.G.;Abraham,J.M.;Meltzer,S.J.	Hypermethylation of tachykinin-1 is a potential biomarker in human esophageal cancer.	2007	0	0	0	0	Circulating methylated TAC1 promoter DNA also offers potential as a biomarker for the diagnosis of esophageal adenocarcinoma.	pmid/17975140
esophageal adenocarcinoma --+> TERC	TERC	Protein	Pal,J.;Gold,J.S.;Munshi,N.C.;Shammas,M.A.	Biology of Telomeres: Importance in Etiology of Esophageal Cancer And As Therapeutic Target	2013	0	0	0	0	Expression of telomerase, both the catalytic subunit (hTERT) and the RNA component (hTR), has been shown to be elevated in Barrett's esophagus and even further elevated in high grade dysplasia and esophageal adenocarcinoma(46, ).	pmid/24090770
esophageal adenocarcinoma ---> TERT	TERT	Protein	Barclay,J.Y.;Morris,A.;Nwokolo,C.U.	Telomerase, hTERT and splice variants in Barrett's oesophagus and oesophageal adenocarcinoma.	2005	0	0	0	0	Telomerase, hTERT and splice variants in Barrett's oesophagus and oesophageal adenocarcinoma.	pmid/15674101
esophageal adenocarcinoma ---> TERT	TERT	Protein	Hormi-Carver,K.;Souza,R.F.	Molecular Markers and Genetics in Cancer Development	2009	0	0	0	0	In a small, longitudinal, prospective study, hypermethylation of the Human telomerase reverse-transcriptase promoter was found in 92% of samples of Barrett's mucosa from patients who progressed to esophageal adenocarcinoma compared with 17% in samples from those Barrett's patients who did not develop cancer, suggesting that Human telomerase reverse-transcriptase promoter hypermethylation may be a…	pmid/19500736
esophageal adenocarcinoma --+> TERT	TERT	Protein	Pal,J.;Gold,J.S.;Munshi,N.C.;Shammas,M.A.	Biology of Telomeres: Importance in Etiology of Esophageal Cancer And As Therapeutic Target	2013	0	0	0	0	Expression of telomerase, both the catalytic subunit (hTERT) and the RNA component (hTR), has been shown to be elevated in Barrett's esophagus and even further elevated in high grade dysplasia and esophageal adenocarcinoma(46, ).	pmid/24090770
esophageal adenocarcinoma ---> TGFA	TGFA	Protein	Atherfold,P.A.	Molecular biology of Barrett's cancer	2006	0	0	0	0	EGF-R and transforming growth factor-a are located on chromosomes 7p12-13 and 2p13, respectively, which are frequently amplified in oesophageal adenocarcinomas correlating with tumour progression and lymphatic dissemination.	pmid/16997163
esophageal adenocarcinoma ---> TGFA	TGFA	Protein	Sauter,E.R.;Coia,L.R.;Eisenberg,B.L.;Hanks,G.E.	Transforming growth factor alpha expression as a potential survival prognosticator in patients with esophageal adenocarcinoma receiving high-dose radiation and chemotherapy.	1995	0	0	0	0	Posttreatment TGFA expression may serve as a prognostic marker in patients with esophageal adenocarcinoma treated with high-dose radiation and chemotherapy.	pmid/7852121
TGFB1 ---| esophageal adenocarcinoma	TGFB1	Protein	Levy,L.;Howell,M.;Das,D.;Harkin,S.;Episkopou,V.;Hill,C.S.	Arkadia activates Smad3/Smad4-dependent transcription by triggering signal-induced SnoN degradation.	2007	0	0	0	0	Arkadia expression restores the TGF-ß-induced Smad3/Smad4 transcriptional response and SnoN degradation in the Barrett's-associated esophageal adenocarcinoma cell line SEG-1. (A) HaCaT and SEG-1 cells were treated with TGF-ß for the indicated times (from 0 h to 30 min [30'] to 6 h), and nuclear extracts were analyzed by Western blotting using the indicated antibodies.	pmid/17591695
esophageal adenocarcinoma ---> TGFBR2	TGFBR2	Protein	Lyu,X.;Fang,W.;Cai,L.;Zheng,H.;Ye,Y.;li,J.;Yao,K.;Li,X.;Cai,H.;Zhang,L.;Peng,H.;Cai,L.;Cho,W.C.S.;Wang,E.;Marincola,F.M.;Li,J.;Li,J.	TGFßR2 is a major target of miR-93 in nasopharyngeal carcinoma aggressiveness	2014	0	0	0	0	The mechanisms underlying the downregulation of TGFßR2 expression in cancer cells have been investigated, showing that repressed expression of TGFßR2 in microsatellite instability-high colorectal cancer and esophageal adenocarcinoma involves hypermethylation of the TGFßR2 promoter region .	pmid/24606633
esophageal adenocarcinoma ---> TIMP3	TIMP3	Protein	Kaz,A.M.;Grady,W.M.	Epigenetic biomarkers in esophageal cancer	2012	0	0	0	0	Brock et al. examined the methylation status of seven genes in 41 esophagectomy specimens containing esophageal adenocarcinoma with matched normal tissue, and found increased methylation in the genes APC, E-cadherin (CDH1), MGMT, ER, CDKN2A, DAPK, and TIMP-3.	doi/10.1016/j.canlet.2012.02.036
esophageal adenocarcinoma ---> TIMP3	TIMP3	Protein	Darnton,S.J.;Hardie,L.J.;Muc,R.S.;Wild,C.P.;Casson,A.G.	Tissue inhibitor of metalloproteinase-3 (TIMP-3) gene is methylated in the development of esophageal adenocarcinoma: loss of expression correlates with poor prognosis.	2005	0	0	0	0	These studies have demonstrated association between methylation of the TIMP-3 gene and BE and esophageal adenocarcinoma.	pmid/15688381
esophageal adenocarcinoma ---> TIMP3	TIMP3	Protein	Gu,P.;Xing,X.;Tänzer,M.;Röcken,C.;Weichert,W.;Ivanauskas,A.;Pross,M.;Peitz,U.;Malfertheiner,P.;Schmid,R.M.;Ebert,M.P.	Frequent loss of TIMP-3 expression in progression of esophageal and gastric adenocarcinomas.	2008	0	0	0	0	The TIMP-3 gene was more commonly methylated in adenocarcinomas of the esophagus (9/13) and stomach (9/15) than in the corresponding nonneoplastic mucosa of the esophagus (1/8; P = .024) and stomach (2/14; P = .021).	pmid/18516293
esophageal adenocarcinoma ---> TIMP3	TIMP3	Protein	Kaz,A.M.;Grady,W.M.	Epigenetic biomarkers in esophageal cancer	2012	0	0	0	0	Brock et al. examined the methylation status of seven genes in 41 esophagectomy specimens containing esophageal adenocarcinoma with matched normal tissue, and found increased methylation in the genes APC, E-cadherin (CDH1), MGMT, ER, CDKN2A, DAPK, and TIMP-3.	pmid/22406828
esophageal adenocarcinoma ---| TIMP3	TIMP3	Protein	Wu,D.W.;Tsai,L.H.;Chen,P.M.;Lee,M.C.;Wang,L.;Chen,C.Y.;Cheng,Y.W.;Lee,H.	Loss of TIMP-3 Promotes Tumor Invasion via Elevated IL-6 Production and Predicts Poor Survival and Relapse in HPV-Infected Non-Small Cell Lung Cancer	2012	0	0	0	0	Reduced TIMP-3 expression was associated with poor outcomes in esophageal adenocarcinoma and lung cancer patients, but an early report indicated an association between TIMP-3 promoter methylation and better survival in lung cancer patients.	pmid/22982189
esophageal adenocarcinoma --+> TLR4	TLR4	Protein	Neto,A.G.;Whitaker,A.;Pei,Z.	Microbiome and potential targets for chemoprevention of esophageal adenocarcinoma	2015	0	0	0	0	In tissue biopsies from the esophagus, TLR4 expression is significantly increased in esophageal adenocarcinoma, Barrett's esophagus, and RE compared to normal esophagus.	doi/10.1053/j.seminoncol.2015.09.005
esophageal adenocarcinoma --+> TLR4	TLR4	Protein	West,A.C.;Jenkins,B.J.	Inflammatory and non-inflammatory roles for toll-like receptors in gastrointestinal cancer	2015	0	0	0	0	However, a recent study has shown that TLR4 expression is enhanced in esophageal adenocarcinoma biopsies compared to Barrett’s esophagus biopsies, with higher expression also observed in Barrett’s esophagus samples compared to controls [14].	embase/2015150108
esophageal adenocarcinoma ---> TLR4	TLR4	Protein	Dulak,A.M.;Stojanov,P.;Peng,S.;Fox,C.;Imamura,Y.;Schumacher,S.E.;Beroukhim,R.;Ogino,S.;Golub,T.R.;Bass,A.J.;Dulak,A.M.;Stojanov,P.;Peng,S.;Lawrence,M.S.;Stewart,C.;Schumacher,S.E.;Shefler,E.;McKenna,A.;Carter,S.L.;Cibulskis,K.;Sivachenko,A.;Saksena,G.;Vo	Exome and whole-genome sequencing of esophageal adenocarcinoma identifies recurrent driver events and mutational complexity	2013	0	0	0	0	TLR4 was mutated in 6% of esophageal adenocarcinomas.	pmid/23525077
esophageal adenocarcinoma --+> TLR4	TLR4	Protein	Verbeek,R.E.;Siersema,P.D.;Ten Kate,F.J.;Fluiter,K.;Souza,R.F.;Vleggaar,F.P.;Bus,P.;van Baal,J.W.	Toll-like receptor 4 activation in Barrett's esophagus results in a strong increase in COX-2 expression.	2014	0	0	0	0	TLR4 expression was significantly increased in esophageal adenocarcinoma, Barrett's esophagus, duodenum and reflux esophagitis compared to normal squamous esophagus.	pmid/23955118
esophageal adenocarcinoma --+> TLR4	TLR4	Protein	Neto,A.G.;Whitaker,A.;Pei,Z.	Microbiome and potential targets for chemoprevention of esophageal adenocarcinoma	2016	0	0	0	0	In tissue biopsies from the esophagus, TLR4 expression is significantly increased in esophageal adenocarcinoma, Barrett's esophagus, and RE compared to normal esophagus.	pmid/26970127
esophageal adenocarcinoma ---> TLR4	TLR4	Protein	Lee,K.T.W.;Gopalan,V.;Lam,A.K.;Smith,R.A.	Targeted single gene mutation in esophageal adenocarcinoma	2018	0	0	0	0	Toll-like receptor 4 (TLR4) is mutated in 6% of esophageal adenocarcinoma	pmid/29600373
esophageal adenocarcinoma ---> TLR4	TLR4	Protein	Pillai,S.;Gopalan,V.;Lam,A.K.;Pillai,S.	DNA genome sequencing in esophageal adenocarcinoma	2018	0	0	0	0	Another whole-genome sequencing study by Dulak et al. utilizing 15 fresh frozen esophageal adenocarcinoma tumors/nonneoplastic control pairs of tissues reported novel significantly mutated genes SPG20, TLR4, ELMO1, and DOCK2 in the pathogenesis of esophageal adenocarcinoma [8].	pmid/29600374
esophageal adenocarcinoma ---> TLR9	TLR9	Protein			0	0	0	0	0		Admin imported
esophageal adenocarcinoma ---> TLR9	TLR9	Protein	Baghdadi,J.;Chaudhary,N.;Pei,Z.;Yang,L.	Microbiome, Innate Immunity, and Esophageal Adenocarcinoma	2014	0	0	0	0	Meanwhile, TLR9, when strongly expressed by esophageal adenocarcinoma, has been associated with markers of poor prognosis (advanced stage, high-grade pathology, tumor unresectability, lymph node involvement, and distant metastases), as well as shortened survival.	doi/10.1016/j.cll.2014.08.001
esophageal adenocarcinoma ---> TLR9	TLR9	Protein	Kauppila,J.H.;Takala,H.;Selander,K.S.;Lehenkari,P.P.;Saarnio,J.;Karttunen,T.J.	Increased Toll-like receptor 9 expression indicates adverse prognosis in oesophageal adenocarcinoma.	2011	0	0	0	0	Increased Toll-like receptor 9 expression indicates adverse prognosis in oesophageal adenocarcinoma.	pmid/22014045
esophageal adenocarcinoma ---> TLR9	TLR9	Protein	Huhta,H.;Helminen,O.;Kauppila,J.H.;Takala,H.;Metsikkö,K.;Lehenkari,P.;Saarnio,J.;Karttunen,T.	Toll-like receptor 9 expression in the natural history of Barrett mucosa.	2015	0	0	0	0	Increased expression of TLR9 in esophageal adenocarcinoma and squamous cell carcinoma correlates with poor prognosis.	pmid/25838081
esophageal adenocarcinoma ---> TLR9	TLR9	Protein	Leppänen,J.;Helminen,O.;Huhta,H.;Kauppila,J.H.;Isohookana,J.;Haapasaari,K.-M.;Karttunen,T.J.;Leppänen,J.;Helminen,O.;Huhta,H.;Kauppila,J.H.;Lehenkari,P.;Saarnio,J.;Leppänen,J.;Helminen,O.;Huhta,H.;Kauppila,J.H.;Isohookana,J.;Haapasaari,K.-M.;Lehenkari	High toll-like receptor (TLR) 9 expression is associated with better prognosis in surgically treated pancreatic cancer patients	2017	0	0	0	0	Previously, high TLR9 expression has been associated with adverse prognosis in esophageal adenocarcinoma, squamous cell carcinoma of the tongue, and prostate cancer [29–31].	pmid/28191612
esophageal adenocarcinoma --+> TNC	TNC	Protein	Leppänen,J.;Bogdanoff,S.;Lehenkari,P.P.;Saarnio,J.;Kauppila,J.H.;Karttunen,T.J.;Huhta,H.;Helminen,O.	Tenascin-C and fibronectin in normal esophageal mucosa, Barrett's esophagus, dysplasia and adenocarcinoma.	2017	0	0	0	0	Increased tenascin-C expression is associated with metastasis and poor prognosis in esophageal adenocarcinoma.	pmid/28978001
esophageal adenocarcinoma ---> TNFRSF10A	TNFRSF10A	Protein	Wu,I.C.;Zhao,Y.;Zhai,R.;Liu,G.;Ter-Minassian,M.;Asomaning,K.;Su,L.;Liu,C.Y.;Chen,F.;Kulke,M.H.;Heist,R.S.;Christiani,D.C.	Association between polymorphisms in cancer-related genes and early onset of esophageal adenocarcinoma.	2011	0	0	0	0	Subsequent logistic regression analysis indicated that 10 single-nucleotide polymorphisms (rs2070744 of NOS3, rs720321 of BCL2, rs17757541 of BCL2, rs11775256 of TNFRSF10A, rs1035142 of CASP8, rs2236302 of MMP14, rs4740363 of ABL1, rs696217 of GHRL, rs2445762 of CYP19A1, and rs11941492 of VEGFR2/KDR) were significantly associated with early onset of esophageal adenocarcinoma (=55 vs >55 years, al…	pmid/21472143
esophageal adenocarcinoma --+> TNFRSF12A	TNFRSF12A	Protein	Whitsett,T.G.;Cheng,E.;Inge,L.;Asrani,K.;Jameson,N.M.;Hostetter,G.;Weiss,G.J.;Kingsley,C.B.;Loftus,J.C.;Bremner,R.;Tran,N.L.;Winkles,J.A.	Elevated Expression of Fn14 in Non-Small Cell Lung Cancer Correlates with Activated EGFR and Promotes Tumor Cell Migration and Invasion	2012	0	0	0	0	This follows reports showing that Fn14 expression is enhanced in several human malignancies, including glioblastoma, esophageal adenocarcinoma, hepatocellular carcinoma, and HER2+ breast cancer.	pmid/22634180
esophageal adenocarcinoma --+> TNFRSF12A	TNFRSF12A	Protein	Li,N.;Hu,W.-J.;Shi,J.;Xue,J.;Guo,W.-X.;Zhang,Y.;Cheng,Y.-Q.;Wu,M.-C.;Cheng,S.-Q.;Guan,D.-X.;Liu,S.-P.;Liu,S.-R.;Xie,D.	Roles of fibroblast growth factor-inducible 14 in hepatocellular carcinoma	2013	0	0	0	0	Generally, there is increasing evidence that Fn14 expression is elevated in a variety of human tumors, such as breast cancer, malignant glioma, esophageal adenocarcinoma, and pancreatic cancer (Han et al., 2002; Tran et al., 2006; Watts et al., 2007; Willis et al., 2008).	pmid/23886137
esophageal adenocarcinoma ---> TNF	TNF	Protein	Whiteman,D.C.;Parmar,P.;Fahey,P.;Moore,S.P.;Stark,M.;Zhao,Z.Z.;Montgomery,G.W.;Green,A.C.;Hayward,N.K.;Webb,P.M.	Association of Helicobacter pylori infection with reduced risk for esophageal cancer is independent of environmental and genetic modifiers.	2010	0	0	0	0	We found no evidence that polymorphisms in IL-1B or TNF-alpha modified the association between H pylori and esophageal adenocarcinoma or EGJAC.	pmid/20399210
esophageal adenocarcinoma ---> TNF	TNF	Protein	Menke,V.;van Zoest,K.P.;Moons,L.M.;Hansen,B.;Pot,R.G.;Siersema,P.D.;Kusters,J.G.;Kuipers,E.J.	NcoI TNF-ß gene polymorphism and TNF expression are associated with an increased risk of developing Barrett's esophagus and esophageal adenocarcinoma.	2012	0	0	0	0	Tumor necrosis factor (TNF) is a potent anti-neoplastic agent, hence DNA polymorphisms that reduce TNF levels potentially enhance the development of Barrett's esophagitis and esophageal adenocarcinoma.	pmid/22243485
esophageal adenocarcinoma ---> TNF	TNF	Protein	El-Omar,E.M.;Jankowski,J.;Jankowski,J.;Jankowski,J.	Editorial: Genetics of barrett's: The bigger, the better	2012	0	0	0	0	NcoI TNF-ß gene polymorphism and TNF expression are associated with an increased risk of developing Barrett’s esophagus and esophageal adenocarcinoma .	pmid/22951876
esophageal adenocarcinoma ---> TP53	TP53	Protein		Author index * * January, 1-226; February, 227-450; March, part 1, 451-772; March, part 2, S1-S100, April, 773-982; May, 983-1196; June, 1197-1626.	2003	0	0	0	0	Clinical implications of p53 tumor suppressor gene mutation and protein expression in esophageal adenocarcinomas: results of a ten-year prospective study. 2003;125:1121-31 Casson AG.	doi/10.1016/S0022-5223(03)00838-9
esophageal adenocarcinoma ---> TP53	TP53	Protein	Rustgi,A.K.	BIOMARKERS FOR MALIGNANCY IN THE COLUMNAR-LINED ESOPHAGUS	1997	0	0	0	0	Mutations in p53 occur frequently in esophageal adenocarcinoma and, importantly, dysplastic Barrett's lesions.	doi/10.1016/S0889-8553(05)70316-2
esophageal adenocarcinoma ---> TP53	TP53	Protein	Reid,B.J.;Blount,P.L.;Rabinovitch,P.S.	Biomarkers in Barrett's esophagus	2003	0	0	0	0	Carefully performed molecular studies have shown that p53 mutations and 17p (p53) LOH are present in 85% to 95% of esophageal adenocarcinomas .	doi/10.1016/S1052-5157(03)00006-0
esophageal adenocarcinoma ---> TP53	TP53	Protein	Erichsen,R.;Robertson,D.;Farkas,D.K.;Pedersen,L.;Pohl,H.;Baron,J.A.;Sørensen,H.T.	Erosive Reflux Disease Increases Risk for Esophageal Adenocarcinoma, Compared With Nonerosive Reflux	2012	0	0	0	0	Interestingly, specific p53 mutations similar to those found in human esophageal adenocarcinoma were detected more frequently than expected by chance in esophageal mucosal cells of animals with esophagitis.	doi/10.1016/j.cgh.2011.12.038
esophageal adenocarcinoma ---> TP53	TP53	Protein	Saadi,A.;Fitzgerald,R.C.	Mechanisms underlying the progression of Barrett's oesophagus	2006	0	0	0	0	P53 inactivation through allelic loss and over-expression of mutated p53 is very common by the time Oesophageal adenocarcinoma has developed.	doi/10.1016/j.ddmec.2006.10.006
esophageal adenocarcinoma ---> TP53	TP53	Protein	Tan,W.K.;di Pietro,M.;Fitzgerald,R.C.	Past, present and future of Barrett's oesophagus	2017	0	0	0	0	Sikkema et al. showed that p53 protein overexpression was a more powerful predictor of progression to high-grade dysplasia or oesophageal adenocarcinoma irrespective of histology (HR 6.5; 95% CI 2.5-17.1) compared to a diagnosis of low-grade dysplasia (HR 3.6; 95% CI 1.6-8.1).	doi/10.1016/j.ejso.2017.02.004
esophageal adenocarcinoma ---> TP53	TP53	Protein	Rajendra,S.;Sharma,P.	Barrett Esophagus and Intramucosal Esophageal Adenocarcinoma	2017	0	0	0	0	TP53 aberrations were absent in the HPV-positive esophageal adenocarcinoma group, whereas 50% of the HPV-negative patients with esophageal adenocarcinoma exhibited TP53 mutations.	doi/10.1016/j.hoc.2017.01.003
esophageal adenocarcinoma ---> TP53	TP53	Protein	Fitzgerald,R.C.	Early Diagnosis of Gastroesophageal Cancers and the Cytosponge: A Work in Progress	2017	0	0	0	0	As noted by Ross-Innes et al (2017), in multiple studies TP53 is mutated in approximately 70%-80% of esophageal adenocarcinomas, thus screening for TP53 mutations in BE will detect at most an upper limit of approximately 70%-80% of high-risk patients.	doi/10.1016/j.jcmgh.2017.07.004
esophageal adenocarcinoma ---> TP53	TP53	Protein	Gray,T.A.;MacLaine,N.J.;Michie,C.O.;Bouchalova,P.;Murray,E.;Howie,J.;Hrstka,R.;Maslon,M.M.;Nenutil,R.;Vojtesek,B.;Langdon,S.;Hayward,L.;Gourley,C.;Hupp,T.R.	Anterior Gradient-3: A novel biomarker for ovarian cancer that mediates cisplatin resistance in xenograft models	2012	0	0	0	0	Oesophageal adenocarcinoma similarly proceeds by a "stepwise" process including mutation of p53 and p16 that drives the development of metaplasia, dysplasia, and adenocarcinoma ( ).	doi/10.1016/j.jim.2012.01.013
esophageal adenocarcinoma ---> TP53	TP53	Protein	Kaye,P.V.	p53 Immunohistochemistry as a biomarker of dysplasia and neoplastic progression in Barrett's oesophagus	2015	0	0	0	0	It is therefore likely that the true mutation rate of TP53 in oesophageal adenocarcinoma is at higher end of the spectrum (80% or higher).	doi/10.1016/j.mpdhp.2015.04.001
esophageal adenocarcinoma ---> TP53	TP53	Protein	Srivastava,A.;Goldsmith,J.D.;Appelman,H.;Davison,J.M.;Hart,J.;Krasinskas,A.M.	The use of ancillary stains in the diagnosis of barrett esophagus and barrett esophagus-Associated dysplasia recommendations from the Rodger C. Haggitt gastrointestinal pathology society	2017	0	0	0	0	TP53 gene mutations are highly prevalent in esophageal adenocarcinoma and high-grade dysplasia, but are uncommon in nondysplastic Barrett esophagus.	doi/10.1097/PAS.0000000000000819
esophageal adenocarcinoma ---> TP53	TP53	Protein	Greene,C.L.;Worrell,S.G.;DeMeester,T.R.	Rat reflux model of esophageal cancer and its implication in human disease	2015	0	0	0	0	One of the most striking observations of this study was that the nucleotide transversions were similar to the p53 mutation patterns seen in human esophageal adenocarcinoma.	doi/10.1097/SLA.0000000000001207
esophageal adenocarcinoma ---> TP53	TP53	Protein	Li,X.;Paulson,T.G.;Galipeau,P.C.;Sanchez,C.A.;Reid,B.J.;Liu,K.;Self,S.G.;Kuhner,M.K.;Reid,B.J.;Maley,C.C.;Maley,C.C.;Self,S.G.;Vaughan,T.L.;Reid,B.J.;Vaughan,T.L.;Reid,B.J.;Blount,P.L.	Assessment of esophageal adenocarcinoma risk using somatic chromosome alterations in longitudinal samples in Barrett's esophagus	2015	0	0	0	0	Esophageal adenocarcinoma has been shown to have a high overall frequency of point mutations, yet with the exception of TP53, few individual genes are ...	doi/10.1158/1940-6207.CAPR-15-0130
esophageal adenocarcinoma ---> TP53	TP53	Protein	Banerjee,B.;Trowers,E.;Gibson,B.A.;Shaheen,N.J.;Martinez,J.A.;Hsu,C.-H.;Chow,H.-H.S.;Martinez,J.A.;Della'Zanna,G.;Richmond,E.	Clinical study of ursodeoxycholic acid in Barrett's esophagus patients	2016	0	0	0	0	Li and colleagues showed that esophageal adenocarcinoma risk predicted by somatic chromosome alterations outperformed risk predicted by TP53 mutation, flow ...	doi/10.1158/1940-6207.CAPR-15-0276
esophageal adenocarcinoma ---> TP53	TP53	Protein	Shah,M.A.	Update on metastatic gastric and esophageal cancers	2015	0	0	0	0	In another analysis, esophageal adenocarcinoma was characterized by mutations in TP53, CDKN2A, SMAD4, ARID1A, and PIK3CA, as well as chromatin-modifying factors including SPG20, TLR4, ELMO1, and DOCK2.33	doi/10.1200/JCO.2014.60.1799
esophageal adenocarcinoma ---> TP53	TP53	Protein	Clemons,N.J.;Phillips,W.A.;Clemons,N.J.;Phillips,W.A.;Lord,R.V.;Lord,R.V.	Signaling pathways in the molecular pathogenesis of adenocarcinomas of the esophagus and gastroesophageal junction	2013	0	0	0	0	Clinical significance of p53 mutations in adenocarcinoma of the esophagus and cardia.	doi/10.4161/cbt.25362
esophageal adenocarcinoma ---> TP53	TP53	Protein	Drage,M.G.;Tippayawong,M.;Agoston,A.T.;Hornick,J.L.;Odze,R.D.;Srivastava,A.;Zheng,Y.;Bueno,R.	Morphological features and prognostic significance of ARID1A-deficient esophageal adenocarcinomas	2017	0	0	0	0	The prevalence of a mutant p53 pattern is similar in esophageal adenocarcinoma with and without the loss of ARID1A.	doi/10.5858/arpa.2016-0318-OA
esophageal adenocarcinoma ---> TP53	TP53	Protein	Dunn,J.;Garde,J.;Dolan,K.;Gosney,J.R.;Sutton,R.;Meltzer,S.J.;Field,J.K.	Multiple target sites of allelic imbalance on chromosome 17 in Barrett's oesophageal cancer.	1999	0	0	0	0	A high incidence of loss of heterozygosity on the p arm of chromosome 17 and mutation of the P53 tumour suppressor gene at 17p13.1 are already well established features associated with the development of Barrett's oesophageal adenocarcinoma, and there have been several studies reporting loss of heterozygosity frequencies at the P53 locus ranging from as high as 90 - 100% (Gonzalez et al., 1997; B…	pmid/10023674
esophageal adenocarcinoma ---> TP53	TP53	Protein	Jankowski,J.A.;Wright,N.A.;Meltzer,S.J.;Triadafilopoulos,G.;Geboes,K.;Casson,A.G.;Kerr,D.;Young,L.S.	Molecular Evolution of the Metaplasia-Dysplasia-Adenocarcinoma Sequence in the Esophagus	1999	0	0	0	0	Furthermore, p53 is mutated increasingly in exons 5-8 during metaplasia-dysplasia-adenocarcinoma sequence: in 5-10% of cases with indeterminate dysplasia, in 65% of those with low grade dysplasia, in 75% of cases with high grade dysplasia, and in 50-90% of esophageal adenocarcinomas, suggesting that p53 mutations occur more often later in progression.	pmid/10233832
esophageal adenocarcinoma ---> TP53	TP53	Protein	Soslow,R.A.;Altorki,N.K.;Yang,G.;Xie,D.;Yang,C.S.	mdm-2 expression correlates with wild-type p53 status in esophageal adenocarcinoma.	1999	0	0	0	0	To summarize, we found substantial discordance of p53 immunohistochemical features and mutation in esophageal adenocarcinoma.	pmid/10392633
esophageal adenocarcinoma ---> TP53	TP53	Protein	Fukuzawa,K.;Noguchi,Y.;Yoshikawa,T.;Saito,A.;Doi,C.;Makino,T.;Takanashi,Y.;Ito,T.;Tsuburaya,A.	High incidence of synchronous cancer of the oral cavity and the upper gastrointestinal tract	1999	0	0	0	0	Mutations in the p53 gene occur in both squamous cell carcinoma of the esophagus and adenocarcinoma of stomach.	pmid/10529014
esophageal adenocarcinoma ---> TP53	TP53	Protein	Krasna,M.J.;Mao,Y.S.;Sonett,J.R.;Tamura,G.;Jones,R.;Suntharalingam,M.;Meltzer,S.J.	P53 gene protein overexpression predicts results of trimodality therapy in esophageal cancer patients	1999	0	0	0	0	It was reported by Coggi and associates that 53% of esophageal adenocarcinoma patients had mutated p53 gene by PCR and sequencing and 57% had p53 protein overexpression by immunohistochemical staining.	pmid/10616970
esophageal adenocarcinoma ---> TP53	TP53	Protein	Soontrapornchai,P.;Elsaleh,H.;Joseph,D.;Hamdorf,J.M.;House,A.K.;Iacopetta,B.	TP53 gene mutation status in pretreatment biopsies of oesophageal adenocarcinoma has no prognostic value.	1999	0	0	0	0	These results demonstrate that mutation of the TP53 gene is not a useful predictive marker for patient survival in oesophageal adenocarcinoma.	pmid/10674013
esophageal adenocarcinoma ---> TP53	TP53	Protein	Ireland,A.P.;Shibata,D.K.;Chandrasoma,P.;Lord,R.V.;Peters,J.H.;DeMeester,T.R.	Clinical significance of p53 mutations in adenocarcinoma of the esophagus and cardia.	2000	0	0	0	0	There was a similar prevalence of p53 mutations in adenocarcinomas of the esophagus (53%) and cardia (58%).	pmid/10674608
esophageal adenocarcinoma ---> TP53	TP53	Protein	Duncan,M.D.;Tihan,T.;Donovan,D.M.;Phung,Q.H.;Rowley,D.L.;Harmon,J.W.;Gearhart,P.J.;Duncan,K.L.	Esophagogastric adenocarcinoma in an E1A/E1B transgenic model involves p53 disruption.	2000	0	0	0	0	Mutations of p53 are frequent in human esophageal adenocarcinoma and the E1B gene product interferes with p53-mediated apoptosis, inhibiting tumor suppression at the G(1)/S checkpoint.	pmid/10769092
esophageal adenocarcinoma ---> TP53	TP53	Protein	Tanière,P.;Martel-Planche,G.;Maurici,D.;Lombard-Bohas,C.;Scoazec,J.Y.;Montesano,R.;Berger,F.;Hainaut,P.	Molecular and clinical differences between adenocarcinomas of the esophagus and of the gastric cardia.	2001	0	0	0	0	Adenocarcinoma of the esophagus and adenocarcinoma of the cardia differ in their clinical characteristics, in the prevalence of TP53 mutations and MDM2 amplifications, and in the patterns of cytokeratin expression.	pmid/11141476
esophageal adenocarcinoma ---> TP53	TP53	Protein	Bian,Y.S.;Osterheld,M.C.;Bosman,F.T.;Benhattar,J.;Fontolliet,C.	p53 gene mutation and protein accumulation during neoplastic progression in Barrett's esophagus.	2001	0	0	0	0	The prognostic significance of p53 alterations in esophageal adenocarcinoma have been studied by many groups.	pmid/11353048
esophageal adenocarcinoma ---> TP53	TP53	Protein	Meltzer,S.J.	Tumor genomics vs. tumor genetics: A paradigm shift?	2001	0	0	0	0	For example, ras proto-oncogene mutations are rare in both esophageal adenocarcinomas and gastric adenocarcinomas, and p53 mutations are common in both.	pmid/11522757
esophageal adenocarcinoma ---> TP53	TP53	Protein	Montesano,R.;Hall,J.	Environmental causes of human cancers	2001	0	0	0	0	In both squamous and adenocarcinoma of the oesophagus, there is a high prevalence (up to 80%) of TP53 mutations.	pmid/11602374
esophageal adenocarcinoma ---> TP53	TP53	Protein	Zhu,Z.;Friess,H.;Kleeff,J.;Wang,L.;Wirtz,M.;Zimmermann,A.;Korc,M.;Büchler,M.W.	Glypican-3 expression is markedly decreased in human gastric cancer but not in esophageal cancer	2002	0	0	0	0	The molecular differences between adenocarcinomas of the esophagus and of the gastric cardia were investigated recently with regard to p53 mutations, MDM2 gene amplification, and cytokeratin expression.	pmid/12135726
esophageal adenocarcinoma ---> TP53	TP53	Protein	Hara,Y.;Zheng,Z.;Evans,S.C.;Malatjalian,D.;Riddell,D.C.;Guernsey,D.L.;Wang,L.D.;Riabowol,K.;Casson,A.G.	ING1 and p53 tumor suppressor gene alterations in adenocarcinomas of the esophagogastric junction	2003	0	0	0	0	Following original reports of p53 mutations in esophageal squamous cell carcinomas and primary esophageal adenocarcinomas , we characterized the spectrum of p53 alterations in a large series of surgically resected esophageal carcinomas, reporting p53 mutations in 59% of tumors .	pmid/12637159
esophageal adenocarcinoma ---> TP53	TP53	Protein	Casson,A.G.;Zheng,Z.;Chiasson,D.;MacDonald,K.;Riddell,D.C.;Guernsey,J.R.;Guernsey,D.L.;McLaughlin,J.	Associations between genetic polymorphisms of Phase I and II metabolizing enzymes, p53 and susceptibility to esophageal adenocarcinoma.	2003	0	0	0	0	The objectives of this exploratory case-control study were to evaluate whether genetic polymorphisms of selected Phase I and II metabolizing enzymes are associated with the risk of developing primary esophageal adenocarcinoma, and to investigate potential associations between genotypes and p53 tumor suppressor gene alterations.	pmid/12670526
esophageal adenocarcinoma ---> TP53	TP53	Protein	Pfeifer,G.P.;Hainaut,P.	On the origin of G?T transversions in lung cancer	2003	0	0	0	0	This is an exceptional situation because in many other organs there are differences in the TP53 mutation patterns depending upon histological type (e.g. between squamous cell carcinomas and adenocarcinomas of the esophagus ).	pmid/12714181
esophageal adenocarcinoma ---> TP53	TP53	Protein	Casson,A.G.;Evans,S.C.;Gillis,A.;Porter,G.A.;Veugelers,P.;Darnton,S.J.;Guernsey,D.L.;Hainaut,P.	Clinical implications of p53 tumor suppressor gene mutation and protein expression in esophageal adenocarcinomas: results of a ten-year prospective study.	2003	0	0	0	0	This study was undertaken to characterize the spectrum of p53 alterations (mutations and protein expression) in surgically resected esophageal adenocarcinomas, and to correlate molecular alterations with clinicopathologic findings and outcome.	pmid/12771886
esophageal adenocarcinoma ---> TP53	TP53	Protein	Dolan,K.;Walker,S.J.;Gosney,J.;Field,J.K.;Sutton,R.	TP53 mutations in malignant and premalignant Barrett's esophagus.	2003	0	0	0	0	TP53 mutations were detected in 10 of 30 esophageal adenocarcinomas, and were more common in well-differentiated carcinomas.	pmid/12823203
esophageal adenocarcinoma ---> TP53	TP53	Protein	Theisen,J.;Peters,J.H.;Stein,H.J.	Experimental evidence for mutagenic potential of duodenogastric juice on Barrett's esophagus.	2003	0	0	0	0	Further evidence comes from p53 studies demonstrating an increased number of mutated p53 genes in patients with Barrett's esophagus, esophageal adenocarcinoma, or both.	pmid/14560365
esophageal adenocarcinoma ---> TP53	TP53	Protein	Doak,S.H.;Jenkins,G.J.;Parry,E.M.;Griffiths,A.P.;Shah,V.;Baxter,J.N.;Parry,J.M.	Characterisation of p53 status at the gene, chromosomal and protein levels in oesophageal adenocarcinoma.	2003	0	0	0	0	p53 mutations and loss of heterozygosity have been commonly associated with oesophageal adenocarcinoma.	pmid/14583777
esophageal adenocarcinoma ---> TP53	TP53	Protein	Fahmy,M.;Skacel,M.;Gramlich,T.L.;Brainard,J.A.;Rice,T.W.;Goldblum,J.R.;Connor,J.T.;Casey,G.;Legator,M.S.;Tubbs,R.R.;Falk,G.W.	Chromosomal gains and genomic loss of p53 and p16 genes in Barrett's esophagus detected by fluorescence in situ hybridization of cytology specimens.	2004	0	0	0	0	The loss of cell cycle check point control, which results from this alteration, can lead to asymmetrical chromosome segregation during cell division and subsequent aneuploidy.40 Mutations of p53 and 17p13.1 loss of heterozygosity have been reported in upto 92 and 100% of esophageal adenocarcinomas.41, 42, 43 Our study demonstrates that the genomic loss of the 17p13.1 region (p53 gene) occurs in t…	pmid/15017433
esophageal adenocarcinoma ---> TP53	TP53	Protein	Segal,F.;Kaspary,A.P.B.;Prolla,J.C.;Leistner,S.	p53 protein overexpression and p53 mutation analysis in patients with intestinal metaplasia of the cardia and Barrett's esophagus	2004	0	0	0	0	Adenocarcinoma of the esophagus and cardia have a similar frequency and spectrum of p53 gene mutations, which suggests that these tumors have a common pathogenesis .	pmid/15183537
esophageal adenocarcinoma ---> TP53	TP53	Protein	Djalilvand,A.;Pal,R.;Goldman,H.;Antonioli,D.;Kocher,O.	Evaluation of p53 mutations in premalignant esophageal lesions and esophageal adenocarcinoma using laser capture microdissection.	2004	0	0	0	0	Evaluation of p53 mutations in premalignant esophageal lesions and esophageal adenocarcinoma using laser capture microdissection.	pmid/15257314
esophageal adenocarcinoma ---> TP53	TP53	Protein	Paulson,T.G.;Reid,B.J.	Focus on Barrett's esophagus and esophageal adenocarcinoma	2004	0	0	0	0	Two other CDK inhibitors, p21 and p27, have been reported to be over- and underexpressed, respectively. p53 alterations (loss of heterozygosity, mutation) are found in nearly all esophageal adenocarcinoma, and mdm2 overexpression may also contribute to lack of p53 function.	pmid/15261138
esophageal adenocarcinoma ---> TP53	TP53	Protein	Evans,S.C.;Gillis,A.;Geldenhuys,L.;Vaninetti,N.M.;Malatjalian,D.A.;Porter,G.A.;Guernsey,D.L.;Casson,A.G.	Microsatellite instability in esophageal adenocarcinoma	2004	0	0	0	0	As we , and others , have reported previously, p53 mutations in this series of primary esophageal adenocarcinomas were predominantly G:C to A:T transitions at CpG dinucleotides.	pmid/15279904
esophageal adenocarcinoma ---> TP53	TP53	Protein	Rusch,V.W.	Are cancers of the esophagus, gastroesophageal junction, and cardia one disease, two, or several?	2004	0	0	0	0	Mutations in TP53 are reported to be more common in adenocarcinoma of the esophagus with Barrett's mucosa (50%) than in adenocarcinoma of the cardia (31%).	pmid/15297937
esophageal adenocarcinoma ---> TP53	TP53	Protein	Sarbia,M.;Becker,K.F.;Höfler,H.	Pathology of upper gastrointestinal malignancies	2004	0	0	0	0	The spectrum of p53 mutations shows characteristic differences between esophageal adenocarcinoma and squamous cell carcinoma.	pmid/15297939
esophageal adenocarcinoma ---> TP53	TP53	Protein	Lin,J.;Beerm,D.G.	Molecular biology of upper gastrointestinal malignancies	2004	0	0	0	0	Alterations in p53 are seen relatively early, occurring before 5q Loss of heterozygosity (APC), and is found in 60% of Barrett's metaplasias, 60% of high-grade dysplasias, and 95% of ESOPHAGEAL adenocarcinomas. p53 mutation has been associated with the development of aneuploidy and is a predictor for progression to ESOPHAGEAL adenocarcinoma.	pmid/15297940
esophageal adenocarcinoma ---> TP53	TP53	Protein	Heeren,P.A.;Kloppenberg,F.W.;Hollema,H.;Mulder,N.H.;Nap,R.E.;Plukker,J.T.	Predictive effect of p53 and p21 alteration on chemotherapy response and survival in locally advanced adenocarcinoma of the esophagus.	2004	0	0	0	0	Predictive effect of p53 and p21 alteration on chemotherapy response and survival in locally advanced adenocarcinoma of the esophagus.	pmid/15330218
esophageal adenocarcinoma ---> TP53	TP53	Protein	McFadden,D.W.;Riggs,D.R.;Jackson,B.J.;Vona-Davis,L.	Peptide YY inhibits the growth of Barrett's esophageal adenocarcinoma in vitro	2004	0	0	0	0	Mutations of the p53 gene are commonly associated with esophageal adenocarcinoma; however, recent reports show accumulation of the p53 protein, and not the mutation itself, present in a majority of esophageal adenocarcinoma cases .	pmid/15546561
esophageal adenocarcinoma ---> TP53	TP53	Protein	Theisen,J.;Peters,J.H.;Fein,M.;Hughes,M.;Hagen,J.A.;Demeester,S.R.;Demeester,T.R.;Laird,P.W.	The mutagenic potential of duodenoesophageal reflux.	2005	0	0	0	0	The specific mutations are markedly higher than would be expected by chance and are similar to that found in p53 mutations of human esophageal adenocarcinoma, providing a link to human esophageal cancer.	pmid/15621992
esophageal adenocarcinoma ---> TP53	TP53	Protein	Mahidhara,R.S.;Queiroz De Oliveira,P.E.;Kohout,J.;Beer,D.G.;Lin,J.;Watkins,S.C.;Robbins,P.D.;Hughes,S.J.	Altered trafficking of Fas and subsequent resistance to Fas-mediated apoptosis occurs by a wild-type p53 independent mechanism in esophageal adenocarcinoma 1	2005	0	0	0	0	Based on this accepted relationship and because p53 mutations occur in approximately 80% of esophageal adenocarcinomas [ ], we hypothesized that our finding of altered Fas trafficking in esophageal adenocarcinoma may be dependent on the loss of wild-type p53 expression.	pmid/15680394
esophageal adenocarcinoma ---> TP53	TP53	Protein	McCabe,M.L.;Dlamini,Z.	The molecular mechanisms of oesophageal cancer	2005	0	0	0	0	It was determined that 85% of the p53 mutations in oesophageal adenocarcinoma occurred as GC?AT transitions, with 69% at the CpG dinucleotides .	pmid/15914317
esophageal adenocarcinoma ---> TP53	TP53	Protein	Kwong,K.F.	Molecular Biology of Esophageal Cancer in the Genomics Era	2005	0	0	0	0	Both retinoblastoma and p53 mutations are found in esophageal adenocarcinoma and squamous cell carcinoma .	pmid/15927650
esophageal adenocarcinoma ---> TP53	TP53	Protein	Vona-Davis,L.;Frankenberry,K.;Cunningham,C.;Riggs,D.R.;Jackson,B.J.;Szwerc,M.F.;McFadden,D.W.	MAPK and PI3K Inhibition Reduces Proliferation of Barrett's Adenocarcinoma in Vitro 1	2005	0	0	0	0	Whether such effects predominate in p53 mutations associated with esophageal adenocarcinoma remains to be determined.	pmid/15964304
esophageal adenocarcinoma ---> TP53	TP53	Protein	Casson,A.G.;Williams,L.;Guernsey,D.L.	Epidemiology and Molecular Biology of Barrett Esophagus	2005	0	0	0	0	In a 10-year prospective study of surgically resected esophageal adenocarcinomas, p53 mutations were associated with poor tumor differentiation, and reduced disease-free and overall survival following surgical resection.	pmid/16428034
esophageal adenocarcinoma ---> TP53	TP53	Protein	Kwong,K.F.	Molecular Biologic Assessment of Barrett's Esophagus	2006	0	0	0	0	One study found that 31% of p53 mutations in esophageal adenocarcinoma were undetectable by immunohistochemistry , while another study found 29% of p53 mutations in high-grade dysplasia in Barrett's esophagus were of the chain-terminating type .	pmid/17240818
esophageal adenocarcinoma ---> TP53	TP53	Protein	D'Amico,T.A.	Molecular Biologic Staging of Esophageal Cancer	2006	0	0	0	0	Tumorigenesis of adenocarcinoma of the esophagus is characterized by early and sustained mutations in p53, secondary to environmental risk factors, such as duodenogastroesophageal reflux.	pmid/17240819
esophageal adenocarcinoma ---> TP53	TP53	Protein	Vaninetti,N.M.;Geldenhuys,L.;Porter,G.A.;Risch,H.;Hainaut,P.;Guernsey,D.L.;Casson,A.G.	Inducible nitric oxide synthase, nitrotyrosine and p53 mutations in the molecular pathogenesis of Barrett's esophagus and esophageal adenocarcinoma.	2008	0	0	0	0	To investigate the role of Nitric oxide in esophageal adenocarcinoma , we studied patterns of p53 mutations, expression of inducible nitric oxide synthase (iNOS) and the tissue accumulation of nitrotyrosine , a stable reaction product of Nitric oxide and a marker for cellular protein damage, in human premalignant and malignant esophageal epithelia.	pmid/17849424
esophageal adenocarcinoma ---> TP53	TP53	Protein	Chung,S.M.;Kao,J.;Hyjek,E.;Chen,Y.T.	p53 in esophageal adenocarcinoma: a critical reassessment of mutation frequency and identification of 72Arg as the dominant allele.	2007	0	0	0	0	However, the wide range of reported p53 alteration frequencies in esophageal adenocarcinoma makes using p53 as a marker of malignant transformation of Barrett's esophagus problematic.	pmid/17982662
esophageal adenocarcinoma ---> TP53	TP53	Protein	Taylor,M.D.;Smith,P.W.;Brix,W.K.;Wick,M.R.;Theodosakis,N.;Swenson,B.R.;Kozower,B.D.;Jones,D.R.	Correlations between selected tumor markers and fluorodeoxyglucose maximal standardized uptake values in esophageal cancer	2009	0	0	0	0	Previous work has suggested the p53 mutations and/or overexpression in esophageal adenocarcinoma is a predictor of reduced postoperative survival following esophageal resection .	pmid/19136271
esophageal adenocarcinoma ---> TP53	TP53	Protein	Shaheen,N.J.;Richter,J.E.	Barrett's oesophagus	2009	0	0	0	0	Extensive efforts to understand the pathogenesis of oesophageal adenocarcinoma have led to the discovery of potential biomarkers of disease progression, such as TP53 mutations, aneuploidy, cyclin A immunopositivity, and expression of a-methylacyl coenzyme A racemase.	pmid/19269522
esophageal adenocarcinoma ---> TP53	TP53	Protein	Casson,A.G.;Mukhopadhyay,T.;Cleary,K.R.;Ro,J.Y.;Levin,B.;Roth,J.A.	Oncogene activation in esophageal cancer.	1991	0	0	0	0	Point mutations of the p53 tumor suppressor gene were detected in one of 10 squamous cell and one of 14 adenocarcinomas of the esophagus, a frequency that implicates this gene in tumorigenesis.	pmid/1943188
esophageal adenocarcinoma ---> TP53	TP53	Protein	Hormi-Carver,K.;Souza,R.F.	Molecular Markers and Genetics in Cancer Development	2009	0	0	0	0	Moreover, genetic alterations of p16 are among the earliest events in the neoplastic progression of Barrett's esophagus with promoter methylation, LOH, or mutation found in 73% to 87% of metaplastic Barrett's biopsies. p53 is also frequently inactivated by loss of 17p, the p53 locus, and mutation of p53 on the remaining allele in approximately 50% to 90% of esophageal adenocarcinomas.	pmid/19500736
esophageal adenocarcinoma ---> TP53	TP53	Protein	Balbuena,L.;Casson,A.G.	Dietary folate and vitamin B6 are not associated with p53 mutations in esophageal adenocarcinoma.	2010	0	0	0	0	No significant differences were found for patients with esophageal adenocarcinoma who had p53 mutations (n = 21) compared with patients with wild-type p53 (n = 33) with respect to selected clinicopathologic variables (age, gender, tumor grade, stage, alcohol, or tobacco consumption) and dietary intake of folate or vitamin B(6).	pmid/20025073
esophageal adenocarcinoma ---> TP53	TP53	Protein	Madani,K.;Zhao,R.;Lim,H.J.;Casson,A.G.	Prognostic value of p53 mutations in oesophageal adenocarcinoma: final results of a 15-year prospective study.	2010	0	0	0	0	This study evaluates the clinical significance of p53 mutations in oesophageal adenocarcinoma (EADC).	pmid/20227286
esophageal adenocarcinoma --+> TP53	TP53	Protein	Berndt,U.;Philipsen,L.;Bartsch,S.;Hu,Y.;Röcken,C.;Bertram,W.;Hämmerle,M.;Rösch,T.;Sturm,A.	Comparative Multi-Epitope-Ligand-Cartography reveals essential immunological alterations in Barrett's metaplasia and esophageal adenocarcinoma.	2010	0	0	0	0	Confirming different pathways in Barrett's esophagus and esophageal adenocarcinoma, the number of T lymphocytes with p53 expression and downregulation of bcl2 expression (CD3+p53+Bcl2-NfkB-) was significantly increased in esophageal adenocarcinoma compared to Barrett's esophagus and controls.	pmid/20604962
esophageal adenocarcinoma ---> TP53	TP53	Protein	Kresty,L.A.;Howell,A.B.;Baird,M.	Cranberry proanthocyanidins mediate growth arrest of lung cancer cells through modulation of gene expression and rapid induction of apoptosis	2011	0	0	0	0	P21 is reported to mediate cell cycle arrest in response to the p53 checkpoint [60] and the NCI-H460 cell line expresses wild type p53; whereas p53 is mutated or deleted in our esophageal adenocarcinoma cells cells.	pmid/21399574
esophageal adenocarcinoma ---> TP53	TP53	Protein	Moyes,L.H.;Going,J.J.	Still waiting for predictive biomarkers in Barrett's oesophagus	2011	0	0	0	0	Point mutations of TP53 in oesophageal adenocarcinomas are often G:C to A:T transitions resulting from endogenous mechanisms such as exposure to oxygen and nitric oxide radicals.	pmid/21606229
esophageal adenocarcinoma ---> TP53	TP53	Protein	Gray,T.A.;MacLaine,N.J.;Michie,C.O.;Bouchalova,P.;Murray,E.;Howie,J.;Hrstka,R.;Maslon,M.M.;Nenutil,R.;Vojtesek,B.;Langdon,S.;Hayward,L.;Gourley,C.;Hupp,T.R.	Anterior Gradient-3: A novel biomarker for ovarian cancer that mediates cisplatin resistance in xenograft models	2012	0	0	0	0	Oesophageal adenocarcinoma similarly proceeds by a "stepwise" process including mutation of p53 and p16 that drives the development of metaplasia, dysplasia, and adenocarcinoma ( ).	pmid/22361111
esophageal adenocarcinoma ---> TP53	TP53	Protein	Rasool,S.;Ganai,B.A.;Masood,A.;Sameer,A.S.	Esophageal cancer: Associated factors with special reference to the Kashmir Valley	2012	0	0	0	0	It was determined that 85% of the p53 mutations in esophageal adenocarcinoma occurred as GC?AT transitions, with 69% at the CpG dinucleotides72.	pmid/22677984
esophageal adenocarcinoma ---> TP53	TP53	Protein	Bird–Lieberman,E.L.;Dunn,J.M.;Coleman,H.G.;Lao–Sirieix,P.;Oukrif,D.;Moore,C.E.;Varghese,S.;Johnston,B.T.;Arthur,K.;McManus,D.T.;Novelli,M.R.;O'Donovan,M.;Cardwell,C.R.;Lovat,L.B.;Murray,L.J.;Fitzgerald,R.C.	Population-Based Study Reveals New Risk-Stratification Biomarker Panel for Barrett's Esophagus	2012	0	0	0	0	Inactivation of the tumor-suppressor p53 gene has been identified as a key event in the development of esophageal adenocarcinoma and bi-allelic inactivation of p53 has been associated with subsequent development of esophageal adenocarcinoma.	pmid/22771507
esophageal adenocarcinoma ---> TP53	TP53	Protein	Bellini,M.F.;Cadamuro,A.C.T.;Succi,M.;Proenc¸a,M.A.;Silva,A.E.	Alterations of the TP53 gene in gastric and esophageal carcinogenesis	2012	0	0	0	0	Mutations in TP53 can be a predictor of significantly reduced postoperative survival following surgical resection of esophageal adenocarcinoma and would appear to be a clinically useful molecular prognostic biomarker.	pmid/22919278
esophageal adenocarcinoma ---> TP53	TP53	Protein	Yao,D.;Wang,Y.;Xue,L.;Wang,H.;Zhang,J.;Zhang,X.	Different expression pattern and significance of p14ARF-Mdm2-p53 pathway and Bmi-1 exist between gastric cardia and distal gastric adenocarcinoma	2012	0	0	0	0	The frequency and spectrum of TP53 gene mutations in gastric cardia displayed a similar prevalence with adenocarcinoma of the esophagus than that in distal gastric adenocarcinoma .	pmid/23159155
esophageal adenocarcinoma ---> TP53	TP53	Protein	Streppel,M.M.;Montgomery,E.A.;MacGregor-Das,A.M.;Pai,S.;Maitra,A.;Streppel,M.M.;Streppel,M.M.;Morsink,F.H.M.;Offerhaus,G.J.;Lata,S.;Delabastide,M.;Antoniou,E.;McCombie,W.R.;Wang,J.S.;Canto,M.I.;MacGregor-Das,A.M.;Maitra,A.;Maitra,A.	Next-generation sequencing of endoscopic biopsies identifies ARID1A as a tumor-suppressor gene in Barrett's esophagus	2014	0	0	0	0	of CDKN2A, RUNX3, HPP1, APC, TIMP-3 and TERT, deletions on chromosome 9p and 17p, abnormalities in DNA content, and presence of CDKN2A and TP53 mutations may have some promise as predictors of esophageal adenocarcinoma development.2,15–18	pmid/23318448
esophageal adenocarcinoma ---> TP53	TP53	Protein	Renouf,D.J.;Zhai,R.;Sun,B.;Xu,W.;Cheung,W.Y.;Heist,R.S.;Kulke,M.H.;Cescon,D.;Asomaning,K.;Marshall,A.L.;Li,S.;Christiani,D.C.;Liu,G.	Association of MDM2 T309G and p53 Arg72Pro polymorphisms and gastroesophageal reflux disease with survival in esophageal adenocarcinoma.	2013	0	0	0	0	We assessed the interaction of gastroesophageal reflux disease and p53 pathway polymorphisms on esophageal adenocarcinoma prognosis.	pmid/23735059
esophageal adenocarcinoma ---> TP53	TP53	Protein	Streppel,M.M.;Montgomery,E.A.;Maitra,A.;Streppel,M.M.;Streppel,M.M.;Maitra,A.;Maitra,A.	New advances in the pathogenesis and progression of Barrett's esophagus	2014	0	0	0	0	TP53 mutations have been repeatedly reported in Barrett’s esophagus and esophageal adenocarcinoma, however KIF2B, SYNE1, HCMN1, HTR1A, and ANK2 mutations are novel in the context of Barrett’s esophagus and esophageal adenocarcinoma.	pmid/23865431
esophageal adenocarcinoma ---> TP53	TP53	Protein	Sharp,L.;Carsin,A.-E.;Carsin,A.-E.;Cantwell,M.M.;Anderson,L.A.;Murray,L.J.	Intakes of dietary folate and other B vitamins are associated with risks of esophageal adenocarcinoma, Barrett's esophagus, and reflux esophagitis	2013	0	0	0	0	The single available study reported no interactions between dietary folate and vitamin B-6 intakes and p53 mutations, p53 protein overexpression, or p53 mutations at CpG sites (48), but included only 54 esophageal adenocarcinoma cases.	pmid/24132576
esophageal adenocarcinoma ---> TP53	TP53	Protein	Davison,J.M.;Krill-Burger,J.M.;Lyons-Weiler,M.A.;Kelly,L.A.;Sciulli,C.M.;Michalopoulos,G.K.;LaFramboise,W.A.;Yee,M.;Nason,K.S.;Luketich,J.D.	The degree of segmental aneuploidy measured by total copy number abnormalities predicts survival and recurrence in superficial gastroesophageal adenocarcinoma	2014	0	0	0	0	Although mutations in TP53 are among the most common mutations in esophageal adenocarcinoma based on whole exome sequencing [18], copy number abnormalities involving TP53 were not observed in our cases, a fact that has been previously noted in other reports [17].	pmid/24454681
esophageal adenocarcinoma ---> TP53	TP53	Protein	Weaver,J.M.;Ross-Innes,C.S.;Shannon,N.;Lynch,A.G.;Forshew,T.;Barbera,M.;Murtaza,M.;Ong,C.A.;Lao-Sirieix,P.;Dunning,M.J.;Smith,L.;Smith,M.L.;Anderson,C.L.;Carvalho,B.;O'Donovan,M.;Underwood,T.J.;May,A.P.;Grehan,N.;Hardwick,R.;Davies,J.;Oloumi,A.;Aparicio,	Ordering of mutations in preinvasive disease stages of esophageal carcinogenesis.	2014	0	0	0	0	Only TP53 and SMAD4 mutations occurred in a stage-specific manner, confined to high-grade dysplasia and esophageal adenocarcinoma, respectively.	pmid/24952744
esophageal adenocarcinoma ---> TP53	TP53	Protein	Gesheva,V.;Chausheva,S.;Mihaylova,N.;Manoylov,I.;Doumanova,L.;Tchorbanov,A.;Idakieva,K.	Anti-cancer properties of gastropodan hemocyanins in murine model of colon carcinoma	2014	0	0	0	0	On the other hand the keyhole limpet hemocyanin shows no apoptotic effect on BIC-1 cells (Barrett’s esophageal adenocarcinoma) with mutated p53 gene.	pmid/25168124
esophageal adenocarcinoma ---> TP53	TP53	Protein	Buas,M.F.;Levine,D.M.;Makar,K.W.;Utsugi,H.;Onstad,L.;Li,X.;Galipeau,P.C.;Shaheen,N.J.;Hardie,L.J.;Romero,Y.;Bernstein,L.;Gammon,M.D.;Casson,A.G.;Bird,N.C.;Risch,H.A.;Ye,W.;Liu,G.;Corley,D.A.;Blount,P.L.;Fitzgerald,R.C.;Whiteman,D.C.;Wu,A.H.;Reid,B.J.;Vau	Integrative post-genome-wide association analysis of CDKN2A and TP53 SNPs and risk of esophageal adenocarcinoma.	2014	0	0	0	0	Motivated by these findings, we used data from a genome-wide association study of 2515 esophageal adenocarcinoma cases and 3207 controls to analyze 37 germline single nucleotide polymorphisms at the CDKN2A and TP53 loci.	pmid/25280564
esophageal adenocarcinoma ---> TP53	TP53	Protein	Li-Chang,H.H.;Kasaian,K.;Lim,H.;Huntsman,D.G.;Schaeffer,D.F.;Yip,S.;Li-Chang,H.H.;Huntsman,D.G.;Schaeffer,D.F.;Yip,S.;Li-Chang,H.H.;Huntsman,D.G.;Kasaian,K.;Jones,S.J.M.;Ng,Y.;Lum,A.;Kong,E.;Huntsman,D.G.;Yip,S.;Lim,H.	Retrospective review using targeted deep sequencing reveals mutational differences between gastroesophageal junction and gastric carcinomas	2015	0	0	0	0	Many of the tumours in this series may have in fact been esophageal in origin, and this could explain the similarities of the tumours with esophageal adenocarcinoma (e.g. worse prognosis and rates of TP53 mutations).	pmid/25656989
esophageal adenocarcinoma ---> TP53	TP53	Protein	Rajendra,S.	Barrett's oesophagus: Can meaningful screening and surveillance guidelines be formulated based on new data and rejigging the old paradigm?	2015	0	0	0	0	A biomarker panel detecting the presence of 9p loss of heterozygosity [LOH (inactivation of p16)], 17p LOH [(inactivation of p53) and is the commonest genetic aberration in oesophageal adenocarcinoma], aneuploidy/tetraploidy (DNA content abnormalities) may be better than histology alone for risk stratifying patients with Barrett's metaplasia, indefinite dysplasia or low-grade dysplasia .	pmid/25743457
esophageal adenocarcinoma ---> TP53	TP53	Protein	Hao,Y.;Wu,W.;Tian,F.;Chen,X.;Chen,G.;Cao,W.;Wu,W.;Shi,F.;Dalmolin,R.J.S.;Yan,M.	Prediction of long noncoding RNA functions with co-expression network in esophageal squamous cell carcinoma	2015	0	0	0	0	Recent high-throughput cancer genome sequencing revealed a handful of common known somatic gene mutations (TP53, CDKN2A, SMAD4, ARID1A and PIK3CA) and novel somatic gene mutations including chromatin modifying factors in esophageal adenocarcinoma , and some previously undescribed gene mutations (ADAM29 and FAM135B) were detected in esophageal squamous cell carcinoma .	pmid/25885227
esophageal adenocarcinoma ---> TP53	TP53	Protein	Kaz,A.M.;Grady,W.M.;Stachler,M.D.;Bass,A.J.	Genetic and Epigenetic Alterations in Barrett's Esophagus and Esophageal Adenocarcinoma	2015	0	0	0	0	Although only 2.5% of nondysplastic Barrett's esophagus contained a mutation in TP53, 70% of cases of high-grade dysplasia and esophageal adenocarcinoma were TP53 mutant.	pmid/26021206
esophageal adenocarcinoma ---> TP53	TP53	Protein	Del Portillo,A.;Lagana,S.M.;Yao,Y.;Uehara,T.;Jhala,N.;Ganguly,T.;Nagy,P.;Gutierrez,J.;Luna,A.;Abrams,J.;Liu,Y.;Brand,R.;Sepulveda,J.L.;Falk,G.W.;Sepulveda,A.R.	Evaluation of Mutational Testing of Preneoplastic Barrett's Mucosa by Next-Generation Sequencing of Formalin-Fixed, Paraffin-Embedded Endoscopic Samples for Detection of Concurrent Dysplasia and Adenocarcinoma in Barrett's Esophagus	2015	0	0	0	0	TP53 mutations and 17p allelic losses precede the development of high-grade dysplasia and Esophageal adenocarcinoma.	pmid/26068095
esophageal adenocarcinoma ---> TP53	TP53	Protein	Liu,D.S.H.;Read,M.;Fennell,C.M.;Montgomery,K.G.;Clemons,N.J.;Phillips,W.A.;Liu,D.S.H.;Read,M.;Cullinane,C.;Clemons,N.J.;Phillips,W.A.;Cullinane,C.;Azar,W.J.;Haupt,S.;Haupt,Y.;Wiman,K.G.;Duong,C.P.;Phillips,W.A.;Phillips,W.A.	APR-246 potently inhibits tumour growth and overcomes chemoresistance in preclinical models of oesophageal adenocarcinoma	2015	0	0	0	0	TP53 mutations are the most prevalent molecular aberration in oesophageal adenocarcinoma.3	pmid/26187504
esophageal adenocarcinoma ---> TP53	TP53	Protein	Ross-Innes,C.S.;Di Pietro,M.;Weaver,J.M.J.;Fitzgerald,R.C.;Nutzinger,B.;Abdullahi,Z.;Crawte,J.;MacRae,S.;Noorani,A.;Elliott,R.F.;Bornschein,J.;Yang,T.-P.;Lao-Sirieix,P.;Grehan,N.;Smith,L.;Becq,J.;Warren,A.;Cheetham,R.K.;Northen,H.;Ivakhno,S.;He,M.;Kingsb	Whole-genome sequencing provides new insights into the clonal architecture of Barrett's esophagus and esophageal adenocarcinoma	2015	0	0	0	0	In contrast, TP53 and SMAD4 mutations were highly specific to patients with high-grade dysplasia and esophageal adenocarcinoma, respectively.	pmid/26192915
esophageal adenocarcinoma ---> TP53	TP53	Protein	Janjigian,Y.Y.;Ku,G.Y.;Herrera,J.M.;Ilson,D.H.;Vakiani,E.;Tang,L.H.;Berger,M.;Bouvier,N.;Viale,A.;Socci,N.D.;Berger,M.;Socci,N.D.;Capanu,M.	Phase II trial of sorafenib in patients with chemotherapy refractory metastatic esophageal and gastroesophageal (GE) junction cancer	2015	0	0	0	0	Esophageal adenocarcinoma from the complete responder harbored 18 mutations including mutations in p53, AIRD1A, PIK3CA and MET gene.	pmid/26275293
esophageal adenocarcinoma ---> TP53	TP53	Protein	Sun,X.-X.;Yu,Q.	Intra-tumor heterogeneity of cancer cells and its implications for cancer treatment	2015	0	0	0	0	For instance, TP53 mutations have been generally found to be early events in breast cancer, non-small-cell lung cancer, esophageal adenocarcinoma, ovarian cancer, and pancreatic cancer, indicating a common environmental selection for tumor-initiating TP53 mutation, whereas sub-clonal diversification was found to be occur in a tissue-specific manner[90].	pmid/26388155
esophageal adenocarcinoma ---> TP53	TP53	Protein	Rajendra,S.;Wang,B.;Merrett,N.;Sharma,P.;Humphris,J.;Lee,H.C.;Wu,J.	Genomic analysis of HPV-positive versus HPV-negative oesophageal adenocarcinoma identifies a differential mutational landscape.	2015	0	0	0	0	TP53 aberrations were absent in the HPV-positive oesophageal adenocarcinoma group whereas 50% of the HPV-negative patients with oesophageal adenocarcinoma exhibited TP53 mutations.	pmid/26470716
esophageal adenocarcinoma ---> TP53	TP53	Protein	Lavery,D.L.;Martinez,P.;Gay,L.J.;Cereser,B.;Graham,T.A.;McDonald,S.A.C.;Wright,N.A.;Jansen,M.;Novelli,M.R.;Rodriguez-Justo,M.;Meijer,S.L.;Jansen,M.	Evolution of oesophageal adenocarcinoma from metaplastic columnar epithelium without goblet cells in Barrett's oesophagus	2016	0	0	0	0	The non-intestinal lineage sustained an oncogenic TP53 mutation, which subsequently progressed to metastatic oesophageal adenocarcinoma.	pmid/26701877
esophageal adenocarcinoma ---> TP53	TP53	Protein	Fisher,O.M.;Lord,S.J.;Falkenback,D.;Clemons,N.J.;Eslick,G.D.;Lord,R.V.	The prognostic value of TP53 mutations in oesophageal adenocarcinoma: a systematic review and meta-analysis.	2016	0	0	0	0	Patients with oesophageal adenocarcinoma and TP53 gene mutations have reduced overall survival compared with patients without these mutations, and this effect is independent of tumour stage.	pmid/26733670
esophageal adenocarcinoma ---> TP53	TP53	Protein	Campbell,J.D.;Mazzilli,S.A.;Beane,J.;Spira,A.E.;Reid,M.E.;Dhillon,S.S.;Platero,S.	The Case for a Pre-Cancer Genome Atlas (PCGA)	2016	0	0	0	0	In contrast to previous hypotheses, the majority of esophageal adenocarcinomas developed by first obtaining a TP53 mutation, followed by whole genome ...	pmid/26839336
esophageal adenocarcinoma ---> TP53	TP53	Protein	van Nistelrooij,A.M.;van Marion,R.;Biermann,K.;Spaander,M.C.;van Lanschot,J.J.;Wijnhoven,B.P.;Dinjens,W.N.	Early onset esophageal adenocarcinoma: a distinct molecular entity?	2016	0	0	0	0	Additional mutations besides TP53 and P16 seem to occur in different genes related to cell fate pathways for early onset Esophageal adenocarcinomas, while the additional mutations in conventional Esophageal adenocarcinomas are related to survival pathways.	pmid/26973859
esophageal adenocarcinoma ---> TP53	TP53	Protein	Thanan,R.;Ma,N.;Hiraku,Y.;Murata,M.;Iijima,K.;Koike,T.;Shimosegawa,T.;Kawanishi,S.	DNA damage in CD133-positive cells in Barrett's esophagus and esophageal adenocarcinoma	2016	0	0	0	0	Recently, oxidative DNA damage was also found to be associated with genetic instability via telomeric dysfunction, leading to p53 mutation and Barrett’s esophageal adenocarcinoma tumorigenesis [11].	pmid/27069317
esophageal adenocarcinoma ---> TP53	TP53	Protein	Boldrin,E.;Rumiato,E.;Fassan,M.;Balsamo,L.;Realdon,S.;Battaglia,G.;Rugge,M.;Amadori,A.;Saggioro,D.	Liquid biopsy as a novel tool to monitor the carcinogenesis of Barrett's esophagus	2016	0	0	0	0	Based on previously reported recurrent alterations in Barrett's esophagus and esophageal adenocarcinoma studies, we interrogated longitudinally collected plasma cell free DNAs of 2 Barrett's esophagus patients that progressed to esophageal adenocarcinoma, for the presence of loss of heterozygosity in chr. 3p14.2, 13q13.2, 17p13.1 and 17p13.2, and mutations in TP53 gene; the same analyses were als…	pmid/27234667
esophageal adenocarcinoma --+> TP53	TP53	Protein	Gregson,E.M.;Bornschein,J.;Fitzgerald,R.C.	Genetic progression of Barrett's oesophagus to oesophageal adenocarcinoma	2016	0	0	0	0	Oesophageal adenocarcinoma is frequently precipitated by the loss of p53 and the resultant copy-number changes with a high frequency of heterogeneous genomic alterations.	pmid/27441494
esophageal adenocarcinoma ---> TP53	TP53	Protein	Li,Z.;Yao,Q.;Zhao,S.;Wang,Z.;Li,Y.	Protein coding gene CRNKL1 as a potential prognostic biomarker in esophageal adenocarcinoma.	2017	0	0	0	0	PTGS2, EGFR, ERBB2 and TP53 are the traditional Esophageal adenocarcinoma prognostic biomarkers, but they are still limited in their ability to effectively predict the overall survival.	pmid/28363284
esophageal adenocarcinoma ---> TP53	TP53	Protein	Drage,M.G.;Tippayawong,M.;Agoston,A.T.;Zheng,Y.;Bueno,R.;Hornick,J.L.;Odze,R.D.;Srivastava,A.	Morphological Features and Prognostic Significance of ARID1A-Deficient Esophageal Adenocarcinomas.	2017	0	0	0	0	A mutant p53 pattern was present in 52 of 120 esophageal adenocarcinomas (43%) and showed no correlation with ARID1A deficiency (P > .05).	pmid/28440661
esophageal adenocarcinoma ---> TP53	TP53	Protein	Rajendra,S.;Yang,T.;Xuan,W.;Sharma,P.;Pavey,D.;Soon Lee,C.;Le,S.;Collins,J.;Wang,B.	Active human papillomavirus involvement in Barrett's dysplasia and oesophageal adenocarcinoma is characterized by wild-type p53 and aberrations of the retinoblastoma protein pathway.	2017	0	0	0	0	This study aimed to identify biomarkers of active HPV infection in Barrett's metaplasia, (BM)/Barrett's dysplasia/oesophageal adenocarcinoma by immunohistochemical staining of formalin-fixed paraffin embedded tissue for aberrations of p53 and the retinoblastoma (pRb) pathway which are targets for the viral oncoproteins, E6/E7 respectively.	pmid/28722212
esophageal adenocarcinoma ---> TP53	TP53	Protein	Ilson,D.H.;Hillegersberg,R.	Management of Patients With Adenocarcinoma or Squamous Cancer of The Esophagus.	2017	0	0	0	0	Esophageal adenocarcinomas have mutations in tumor protein p53 and mutations that activate receptor-associated tyrosine kinase, VEGF, and cell cycle pathways, whereas esophageal squamous tumors have a distinct set of mutations.	pmid/29037469
esophageal adenocarcinoma ---> TP53	TP53	Protein	Ten Kate,F.J.C.;Suzuki,L.;Dorssers,L.C.J.;Dinjens,W.N.M.;Jones,D.T.W.;Nieboer,D.;Doukas,M.;Van Lanschot,J.J.B.;Wijnhoven,B.P.L.;Looijenga,L.H.J.;Biermann,K.	Pattern of p53 protein expression is predictive for survival in chemoradiotherapy-naive esophageal adenocarcinoma.	2017	0	0	0	0	TP53 mutations are considered to be the driving factor in the initiation of esophageal adenocarcinoma .	pmid/29262626
esophageal adenocarcinoma ---> TP53	TP53	Protein	Lee,K.T.W.;Gopalan,V.;Lam,A.K.;Smith,R.A.	Targeted single gene mutation in esophageal adenocarcinoma	2018	0	0	0	0	47% patients with esophageal adenocarcinoma had TP53 mutation and had reduced 5-year overall survival	pmid/29600373
esophageal adenocarcinoma ---> TP53	TP53	Protein	Gleeson,C.M.;Sloan,J.M.;McGuigan,J.A.;Ritchie,A.J.;Russell,S.E.	Base transitions at CpG dinucleotides in the p53 gene are common in esophageal adenocarcinoma.	1995	0	0	0	0	This study examined the association between 17p allelic loss and p53 gene mutation in a series of 16 esophageal adenocarcinomas arising on a background of Barrett's esophagus.	pmid/7614480
esophageal adenocarcinoma ---> TP53	TP53	Protein	Krishnadath,K.K.;van Blankenstein,M.;Tilanus,H.W.	Prognostic value of p53 in Barrett's oesophagus.	1995	0	0	0	0	Several investigators have found that p53 alteration is a frequent event in oesophageal adenocarcinomas and is associated with malignant transformation of Barrett's oesophagus. p53 appears to be a promising prognostic marker in Barrett's oesophagus and, as research progresses, possible clinical applications are emerging.	pmid/7866817
esophageal adenocarcinoma ---> TP53	TP53	Protein	Moore,J.H.;Lesser,E.J.;Erdody,D.H.;Natale,R.B.;Orringer,M.B.;Beer,D.G.	Intestinal differentiation and p53 gene alterations in Barrett's esophagus and esophageal adenocarcinoma.	1994	0	0	0	0	Intestinal differentiation and p53 gene alterations in Barrett's esophagus and esophageal adenocarcinoma.	pmid/7906678
esophageal adenocarcinoma ---> TP53	TP53	Protein	Li,H.C.;Lu,S.X.	[Mutation of p53 gene in human cancers of the esophagus and gastric cardia].	1994	0	0	0	0	An esophageal adenocarcinoma showed p53 mutation.	pmid/7956692
esophageal adenocarcinoma ---> TP53	TP53	Protein	Casson,A.G.;Manolopoulos,B.;Troster,M.;Kerkvliet,N.;O'Malley,F.;Inculet,R.;Finley,R.;Roth,J.A.	Clinical implications of p53 gene mutation in the progression of Barrett's epithelium to invasive esophageal cancer.	1994	0	0	0	0	Point mutations were localized to exons 5 and 7 of the p53 gene, previously recognized as "hot spots." p53 gene mutations and immunoreactivity were detected in 7 of 10 patients with primary esophageal adenocarcinomas and in 6 patients with associated Barrett's epithelium, 3 of whom had high-grade dysplasia.	pmid/8311140
esophageal adenocarcinoma ---> TP53	TP53	Protein	Tsai,T.T.;Bongiorno,P.F.;Orringer,M.B.;Beer,D.G.	Detection of p53 nuclear protein accumulation in brushings and biopsies of Barrett's esophagus.	1997	0	0	0	0	Alterations in the tumor suppressor gene p53 may represent a useful prognostic marker of premalignant or malignant disease in Barrett's dysplasia or esophageal adenocarcinoma.	pmid/9232323
esophageal adenocarcinoma ---> TP53	TP53	Protein	Gleeson,C.M.;Sloan,J.M.;McManus,D.T.;Maxwell,P.;Arthur,K.;McGuigan,J.A.;Ritchie,A.J.;Russell,S.E.	Comparison of p53 and DNA content abnormalities in adenocarcinoma of the oesophagus and gastric cardia.	1998	0	0	0	0	In conclusion, this study detected a similar pattern of p53 alterations in adenocarcinoma of the oesophagus and gastric cardia--molecular data consistent with the observation that these tumours demonstrate similar clinical and epidemiological features.	pmid/9460999
esophageal adenocarcinoma ---> TP53	TP53	Protein	Morgan,R.J.;Newcomb,P.V.;Bailey,M.;Hardwick,R.H.;Alderson,D.	Loss of heterozygosity at microsatellite marker sites for tumour suppressor genes in oesophageal adenocarcinoma.	1998	0	0	0	0	Allelic deletions of p53, p16 and Rb are common in oesophageal adenocarcinoma, and may be important in the development of this disease.	pmid/9542513
esophageal adenocarcinoma ---> TP53	TP53	Protein	Wu,T.T.;Watanabe,T.;Heitmiller,R.;Zahurak,M.;Forastiere,A.A.;Hamilton,S.R.	Genetic Alterations in Barrett Esophagus and Adenocarcinomas of the Esophagus and Esophagogastric Junction Region	1998	0	0	0	0	The importance of p53 is supported by the high frequency of overexpression of p53 gene product in dysplastic Barrett mucosa and the strong association between 17p allelic loss and p53 gene mutation in esophageal adenocarcinoma and Barrett mucosa in this and a previous study.	pmid/9665490
esophageal adenocarcinoma ---> TRIM15	TRIM15	Protein	Dilworth,M.;Beggs,A.;Hejmadi,R.;Alderson,D.;Matthews,G.;Tucker,O.	39. A novel methylation biomarker for oesophageal adenocarcinoma	2014	0	0	0	0	Conclusions: Our data suggest that TRIM15 may be a methylation biomarker for oesophageal adenocarcinoma.	doi/10.1016/j.ejso.2014.08.036
esophageal adenocarcinoma ---> TRIM44	TRIM44	Protein	Shang,L.;Hao,J.-J.;Jiang,Y.-Y.;Shi,F.;Zhang,Y.;Cai,Y.;Xu,X.;Zhan,Q.-M.;Wang,M.-R.;Liu,H.-J.;Jia,X.-M.	A panel of overexpressed proteins for prognosis in esophageal squamous cell carcinoma	2014	0	0	0	0	A panel of three proteins (EGFR, TRIM44, and SIRT2) had been shown to determine prognosis for esophageal adenocarcinoma , and a combination of this panel and clinicopathologic features could stratify patients into subgroups with different prognosis [24–26].	pmid/25337715
esophageal adenocarcinoma ---> TYMS	TYMS	Protein	Kuramochi,H.;Tanaka,K.;Oh,D.;Lehman,B.J.;Dunst,C.M.;Yang,D.Y.;De Meester,S.R.;Hagen,J.A.;Danenberg,K.D.;De Meester,T.R.;Danenberg,P.V.	Thymidylate synthase polymorphisms and mRNA expression are independent chemotherapy predictive markers in esophageal adenocarcinoma patients.	2008	0	0	0	0	The aim of this study was to examine the prognostic roles of the 5'-untranslated region and 3'-untranslated region Thymidylate synthase polymorphisms in esophageal adenocarcinoma patients, as well as their relation with Thymidylate synthase mRNA expression.	pmid/18097560
esophageal adenocarcinoma --+> TYMS	TYMS	Protein	Langer,R.;Ott,K.;Feith,M.;Lordick,F.;Specht,K.;Becker,K.;Hofler,H.	High pretherapeutic thymidylate synthetase and MRP-1 protein levels are associated with nonresponse to neoadjuvant chemotherapy in oesophageal adenocarcinoma patients.	2010	0	0	0	0	High pretherapeutic thymidylate synthetase and MRP-1 protein levels are associated with nonresponse to neoadjuvant chemotherapy in oesophageal adenocarcinoma patients.	pmid/20589706
esophageal adenocarcinoma ---> TYMS	TYMS	Protein	Kuramochi,H.;Tanaka,K.;Lehman,B.J.;Dunst,C.M.;Oh,D.S.;Demeester,S.R.;Hagen,J.A.;Danenberg,K.D.;Demeester,T.R.;Danenberg,P.V.	Thymidylate synthase polymorphisms and its mRNA expression levels as independent chemo-predictive markers in esophageal adenocarcinoma patients receiving 5-fluorouracil chemotherapy.	2006	0	0	0	0	The status of the Thymidylate synthase 5'-untranslated polymorphism and Thymidylate synthase mRNA expression are independent predictive markers for survival benefit from 5-FU-based therapy in patients with esophageal adenocarcinoma. [Table: see text].	pmid/27953591
esophageal adenocarcinoma ---- UCP2	UCP2	Protein	Xu,Y.;Feingold,P.L.;Surman,D.R.;Brown,K.;Xi,S.;Davis,J.L.;Hernandez,J.;Schrump,D.S.;Ripley,R.T.	Bile acid and cigarette smoke enhance the aggressive phenotype of esophageal adenocarcinoma cells by downregulation of the mitochondrial uncoupling protein-2.	2017	0	0	0	0	These results indicate that UCP2 is integral to the aggressive phenotype of esophageal adenocarcinoma cells.	pmid/29254145
esophageal adenocarcinoma ---> VDR	VDR	Protein	Chang,C.K.;Mulholland,H.G.;Cantwell,M.M.;Anderson,L.A.;Johnston,B.T.;McKnight,A.J.;Thompson,P.D.;Watson,R.G.;Murray,L.J.	Vitamin d receptor gene variants and esophageal adenocarcinoma risk: a population-based case-control study.	2012	0	0	0	0	VDR gene polymorphisms were not significantly associated with esophageal adenocarcinoma development in this Irish population.	pmid/21948293
esophageal adenocarcinoma ---> VDR	VDR	Protein	Gu,H.;Wang,X.;Tang,W.;Dong,C.;Shi,Y.;Shao,A.;Ding,G.;Liu,C.;Chen,S.;Yin,J.;Zheng,L.;Wang,L.;Liu,R.	Vitamin D receptor gene polymorphisms and esophageal cancer risk in a Chinese population: A negative study	2014	0	0	0	0	A recent study investigated the relationship between the VDR gene polymorphisms and esophageal adenocarcinoma risk development in a Irish population.	pmid/24381141
esophageal adenocarcinoma ---> VDR	VDR	Protein	Zhou,Z.;Xia,Y.;Bandla,S.;Zakharov,V.;Wu,S.;Peters,J.;Godfrey,T.E.;Sun,J.	Vitamin D receptor is highly expressed in precancerous lesions and esophageal adenocarcinoma with significant sex difference.	2014	0	0	0	0	The VDR locus was amplified in 7% of esophageal adenocarcinomas.	pmid/24951052
esophageal adenocarcinoma ---> VDR	VDR	Protein	Janmaat,V.T.;Van De Winkel,A.;Peppelenbosch,M.P.;Spaander,M.C.;Uitterlinden,A.G.;Pourfarzad,F.;Tilanus,H.W.;Rygiel,A.M.;Moons,L.M.;Arp,P.P.;Krishnadath,K.K.;Kuipers,E.J.;Van Der Laan,L.J.	Vitamin D Receptor Polymorphisms Are Associated with Reduced Esophageal Vitamin D Receptor Expression and Reduced Esophageal Adenocarcinoma Risk.	2015	0	0	0	0	Fifteen haplotype tagging single-nucleotide polymorphisms of the VDR gene were analyzed in 858 patients with reflux esophagitis , Barrett esophagus or esophageal adenocarcinoma and 202 healthy controls.	pmid/25910066
esophageal adenocarcinoma ---> VEGFA	VEGFA	Protein	Saad,R.S.;El-Gohary,Y.;Memari,E.;Liu,Y.L.;Silverman,J.F.	Endoglin (CD105) and vascular endothelial growth factor as prognostic markers in esophageal adenocarcinoma.	2005	0	0	0	0	We investigated endoglin and vascular endothelial growth factor (VEGF) expression as possible prognostic markers in esophageal adenocarcinoma.	pmid/16153457
esophageal adenocarcinoma ---> VEGFA	VEGFA	Protein	Saad,R.S.;Kordunsky,L.;Liu,Y.L.;Denning,K.L.;Kandil,H.A.;Silverman,J.F.	Lymphatic microvessel density as prognostic marker in colorectal cancer.	2006	0	0	0	0	Endoglin (CD105) and vascular endothelial growth factor as prognostic markers in esophageal adenocarcinoma.	pmid/16799477
esophageal adenocarcinoma --+> VEGFA	VEGFA	Protein	Zhang,H.Y.;Spechler,S.J.;Souza,R.F.	Esophageal adenocarcinoma arising in Barrett esophagus	2009	0	0	0	0	Vascular endothelial growth factor expression has been found to be significantly increased in esophageal adenocarcinomas compared to dysplastic and metaplastic Barrett esophagus and normal esophageal mucosa .	pmid/18703277
esophageal adenocarcinoma ---> VEGFA	VEGFA	Protein	Zhai,R.;Liu,G.;Asomaning,K.;Su,L.;Kulke,M.H.;Heist,R.S.;Nishioka,N.S.;Lynch,T.J.;Wain,J.C.;Lin,X.;Christiani,D.C.	Genetic polymorphisms of VEGF, interactions with cigarette smoking exposure and esophageal adenocarcinoma risk.	2008	0	0	0	0	We hypothesized that polymorphisms of VEGF may contribute to esophageal adenocarcinoma risk.	pmid/18780893
esophageal adenocarcinoma ---> VEGFA	VEGFA	Protein	Pasello,G.;Agata,S.;Bonaldi,L.;Corradin,A.;Montagna,M.;Zamarchi,R.;Parenti,A.;Cagol,M.;Zaninotto,G.;Ruol,A.;Ancona,E.;Amadori,A.;Saggioro,D.	DNA copy number alterations correlate with survival of esophageal adenocarcinoma patients.	2009	0	0	0	0	Our analysis revealed that besides VEGF amplification (6p12) common to 50% of esophageal adenocarcinoma samples, other alterations were found exclusively or mostly in the =20-month survival subgroup, such as gain of KIAA0170 and IER3 genes at 6p21.3.	pmid/18820669
esophageal adenocarcinoma ---> VEGFA	VEGFA	Protein	Cheung,W.Y.;Liu,G.	Genetic Variations in Esophageal Cancer Risk and Prognosis	2009	0	0	0	0	As expected, preliminary investigations have discovered that functional polymorphisms in the Vascular endothelial growth factor gene (eg, - 460C/T and +936C/T) are correlated with esophageal adenocarcinoma risk.	pmid/19327568
esophageal adenocarcinoma ---> VEGFA	VEGFA	Protein	Hormi-Carver,K.;Souza,R.F.	Molecular Markers and Genetics in Cancer Development	2009	0	0	0	0	Although vascular endothelial growth factor and endoglin expression may serve as prognostic markers for patients with high-grade dysplasia in Barrett's esophagus and esophageal adenocarcinoma, no data exist for a role of these markers to predict the risk of cancer progression in patients with metaplastic Barrett's esophagus.	pmid/19500736
esophageal adenocarcinoma ---> VEGFA	VEGFA	Protein	Mukherjee,K.;El-Rifai,W.;Chakravarthy,A.B.;Goff,L.W.;El-Rifai,W.	Esophageal adenocarcinoma: Treatment modalities in the era of targeted therapy	2010	0	0	0	0	Specific polymorphisms in VEGF were associated with an increased odds ratio for esophageal adenocarcinoma via logistic regression among a cohort of patients with esophageal adenocarcinoma and healthy controls.	pmid/20300841
esophageal adenocarcinoma ---> VEGFA	VEGFA	Protein	Zhai,R.;Chen,F.;Liu,G.;Su,L.;Kulke,M.H.;Asomaning,K.;Lin,X.;Heist,R.S.;Nishioka,N.S.;Sheu,C.-C.;Wain,J.C.;Christiani,D.C.	Interactions among genetic variants in apoptosis pathway genes, reflux symptoms, body mass index, and smoking indicate two distinct etiologic patterns of esophageal adenocarcinoma	2010	0	0	0	0	Zhai R, Liu G, Asomaning K, et al: Genetic polymorphisms of VEGF, interactions with cigarette smoking exposure and esophageal adenocarcinoma risk.	pmid/20385987
esophageal adenocarcinoma ---> VEGFA	VEGFA	Protein	Prins,M.J.;Verhage,R.J.;ten Kate,F.J.;van Hillegersberg,R.	Cyclooxygenase isoenzyme-2 and vascular endothelial growth factor are associated with poor prognosis in esophageal adenocarcinoma.	2012	0	0	0	0	Cyclooxygenase isoenzyme-2 and vascular endothelial growth factor are associated with poor prognosis in esophageal adenocarcinoma.	pmid/22258871
esophageal adenocarcinoma ---> VEGFA	VEGFA	Protein	Wang,Y.H.;Yeh,S.D.;Wu,M.M.;Liu,C.T.;Shen,C.H.;Shen,K.H.;Pu,Y.S.;Hsu,L.I.;Chiou,H.Y.;Chen,C.J.	Comparing the joint effect of arsenic exposure, cigarette smoking and risk genotypes of vascular endothelial growth factor on upper urinary tract urothelial carcinoma and bladder cancer	2012	0	0	0	0	A significant interaction between smoking and the VEGF -460T>C polymorphism has been shown in esophageal adenocarcinoma .	pmid/23009795
esophageal adenocarcinoma ---> VEGFA	VEGFA	Protein	Eng,L.;Azad,A.K.;Qiu,X.;Kong,Q.Q.;Cheng,D.;Ying,N.;Tse,A.;Kuang,Q.;Dodbiba,L.;Renouf,D.J.;Marsh,S.;Savas,S.;Mackay,H.J.;Knox,J.J.;Darling,G.E.;Wong,R.K.;Xu,W.;Liu,G.;Faluyi,O.O.	Discovery and validation of vascular endothelial growth factor (VEGF) pathway polymorphisms in esophageal adenocarcinoma outcome.	2015	0	0	0	0	Here, we applied the tagSNP (single nucleotide polymorphism) approach to identify new VEGF pathway polymorphisms associated with esophageal adenocarcinoma prognosis and validated them in an independent cohort of esophageal adenocarcinoma patients.	pmid/26014353
esophageal adenocarcinoma --+> VEGFA	VEGFA	Protein	Lin,E.W.;Karakasheva,T.A.;Hicks,P.D.;Rustgi,A.K.;Lin,E.W.;Karakasheva,T.A.;Hicks,P.D.;Rustgi,A.K.;Bass,A.J.;Rustgi,A.K.	The tumor microenvironment in esophageal cancer	2016	0	0	0	0	In esophageal adenocarcinoma, there is evidence of progressively increasing VEGF-A expression in the metaplasia–dysplasia–adenocarcinoma sequence, with more advanced cancers showing still higher levels.179,180	pmid/26923327
esophageal adenocarcinoma ---> VSIG10L	VSIG10L	Protein	Lee,K.T.W.;Gopalan,V.;Lam,A.K.;Smith,R.A.	Targeted single gene mutation in esophageal adenocarcinoma	2018	0	0	0	0	Patients with V-Set and Immunoglobulin Domain Containing 10 Like (VSIG10L) mutations (Table 1) showed increased susceptibility to familial Barrett esophagus or esophageal adenocarcinoma [6].	pmid/29600373
esophageal adenocarcinoma ---> WT1	WT1	Protein	Goh,X.Y.;Rees,J.R.E.;Paterson,A.L.;Fitzgerald,R.C.;Goh,X.Y.;Paterson,A.L.;Chin,S.F.;Caldas,C.;Rees,J.R.E.;Chin,S.F.;Marioni,J.C.;Caldas,C.;Save,V.;O'Donovan,M.;Eijk,P.P.;Ylstra,B.;Alderson,D.	Integrative analysis of array-comparative genomic hybridisation and matched gene expression profiling data reveals novel genes with prognostic significance in oesophageal adenocarcinoma	2011	0	0	0	0	Our finding also confirmed data from a previous study that reported locus 11p13-15 rearrangements,39 hinting at a potential mechanism for WT1 amplifications in oesophageal adenocarcinoma.	pmid/21478220
esophageal adenocarcinoma --+> YAP1	YAP1	Protein	Guo,L.;Teng,L.	YAP/TAZ for cancer therapy: Opportunities and challenges (Review)	2015	0	0	0	0	Lam-Himlin et al found that YAP expression in the cytoplasm and nucleus is significantly increased in high-grade dysplasia and adenocarcinoma of the esophagus as well as gastric adenocarcinoma and metastatic gastric disease (66).	pmid/25652178

## Sheet: ESCC_Specific genes
Relation	markerNames	markerTypes	Authors	Title	PubYear	Journal	Volume	Issue	Pages	Sentence	searchKey
esophageal squamous cell carcinoma ---> ABCB1	ABCB1	Protein	Vrana,D.;Matzenauer,M.;Melichar,B.;Hlavac,V.;Brynychova,V.;Vaclavikova,R.;Soucek,P.;Neoral,C.;Vrba,J.;Aujesky,R.;Soucek,P.	ABC transporters and their role in the neoadjuvant treatment of esophageal cancer	2018	0	0	0	0	The utility of whole somatic genome screening for EC may be demonstrated by a recent study reporting somatically acquired mutations in Tumor protein p53 (TP53, 191170), Semaphorin 5A (SEMA5A, 609297) and ABCB1 genes in both parental esophageal squamous cell carcinoma and adenocarcinoma tumor and derived cell line model MFD-1 [57].	pmid/29543757
ABCB1 ---| esophageal squamous cell carcinoma	ABCB1	Protein	Xin,L.;Yang,W.-F.;Zhang,H.-T.;Li,Y.-F.;Liu,C.	The mechanism study of lentiviral vector carrying methioninase enhances the sensitivity of drug-resistant gastric cancer cells to Cisplatin	2018	0	0	0	0	It has also been demonstrated that decreasing the expression of multidrug resistance-related protein of P-glycoprotein (P-gp) and multidrug resistance protein-1 (MRP1) can increase the sensitivity of oesophageal squamous cell carcinoma (ESCC) cell line Ec9706 to chemotherapeutic drugs.25	pmid/29576621
ABCC1 ---| esophageal squamous cell carcinoma	ABCC1	Protein	Xin,L.;Yang,W.-F.;Zhang,H.-T.;Li,Y.-F.;Liu,C.	The mechanism study of lentiviral vector carrying methioninase enhances the sensitivity of drug-resistant gastric cancer cells to Cisplatin	2018	0	0	0	0	It has also been demonstrated that decreasing the expression of multidrug resistance-related protein of P-glycoprotein (P-gp) and multidrug resistance protein-1 (MRP1) can increase the sensitivity of oesophageal squamous cell carcinoma (ESCC) cell line Ec9706 to chemotherapeutic drugs.25	pmid/29576621
esophageal squamous cell carcinoma --+> ABCC2	ABCC2	Protein	Vrana,D.;Matzenauer,M.;Melichar,B.;Hlavac,V.;Brynychova,V.;Vaclavikova,R.;Soucek,P.;Neoral,C.;Vrba,J.;Aujesky,R.;Soucek,P.	ABC transporters and their role in the neoadjuvant treatment of esophageal cancer	2018	0	0	0	0	Transcript and protein levels of ABCC2 seemed to be induced by neoadjuvant treatment with 5-fluorouracil, doxorubicin and cisplatin in esophageal squamous cell carcinoma patients and correlated with poor response of patients to the therapy.	pmid/29543757
esophageal squamous cell carcinoma ---> ABCC4	ABCC4	Protein			0	0	0	0	0		Admin imported
esophageal squamous cell carcinoma ---> ABCC4	ABCC4	Protein	Hu,L.;Yao,X.;Huang,H.;Guo,Z.;Cheng,X.;Xu,Y.;Shen,Y.;Xu,B.;Li,D.	Clinical significance of germline copy number variation in susceptibility of human diseases	2018	0	0	0	0	A genome-wide copy number variation analysis demonstrated that the amplification of the intron 4 of ATP binding cassette subfamily C member 4 is significantly correlated with ESCC risk ( ).	doi/10.1016/j.jgg.2018.01.001
esophageal squamous cell carcinoma ---> ABCC4	ABCC4	Protein	Sun,Y.;Shi,N.;Lu,H.;Zhang,J.;Ma,Y.;Qiao,Y.;Mao,Y.;Jia,K.;Han,L.;Liu,F.;Li,H.;Lin,Z.;Li,X.;Zhao,X.	ABCC4 copy number variation is associated with susceptibility to esophageal squamous cell carcinoma.	2014	0	0	0	0	Independent validation of a copy number variation at 13q32.1 in 1048 northern Chinese Han subjects demonstrated that the amplification of ABCC4 significantly correlated with Esophageal squamous cell carcinoma risk [odds ratio: 3.36 (1.65-7.93), P = 0.0013].	pmid/24510239
esophageal squamous cell carcinoma ---> ABCC4	ABCC4	Protein	Vrana,D.;Matzenauer,M.;Melichar,B.;Hlavac,V.;Brynychova,V.;Vaclavikova,R.;Soucek,P.;Neoral,C.;Vrba,J.;Aujesky,R.;Soucek,P.	ABC transporters and their role in the neoadjuvant treatment of esophageal cancer	2018	0	0	0	0	Amplification of ABCC4 was also detected in independent cohort (n = 1048) of Han Chinese subjects and significantly associated with esophageal squamous cell carcinoma risk (odds ratio: 3.36, 95% confidence interval: 1.65–7.93, p = 0.001).	pmid/29543757
esophageal squamous cell carcinoma ---> ABCG2	ABCG2	Protein			0	0	0	0	0		Admin imported
esophageal squamous cell carcinoma ---> ABCG2	ABCG2	Protein	Hang,D.;Dong,H.C.;Ning,T.;Dong,B.;Hou,D.L.;Xu,W.G.	Prognostic value of the stem cell markers CD133 and ABCG2 expression in esophageal squamous cell carcinoma.	2012	0	0	0	0	A combined analysis of CD133 and ABCG2 expression did not show that esophageal squamous cell carcinoma patients with coexpression of these two markers had a worse prognosis than those with only ABCG2 expression (P= 0.934).	pmid/22236447
esophageal squamous cell carcinoma ---> ABCG2	ABCG2	Protein	Zolk,O.;Schnepf,R.;Muschler,M.;Fromm,M.F.;Wendler,O.;Traxdorf,M.;Iro,H.;Zenk,J.	Transporter Gene Expression in Human Head and Neck Squamous Cell Carcinoma and Associated Epigenetic Regulatory Mechanisms	2013	0	0	0	0	Tsunoda et al found that ABCG2 expression was an independent prognostic factor in esophageal squamous cell carcinoma.	pmid/23137910
esophageal squamous cell carcinoma ---> ABCG2	ABCG2	Protein	Okamoto,K.;Ninomiya,I.;Ohbatake,Y.;Hirose,A.;Tsukada,T.;Nakanuma,S.;Sakai,S.;Kinoshita,J.;Makino,I.;Nakamura,K.;Hayashi,H.;Oyama,K.;Inokuchi,M.;Nakagawara,H.;Miyashita,T.;Hidehiro,T.;Takamura,H.;Fushida,S.;Ohta,T.	Expression status of CD44 and CD133 as a prognostic marker in esophageal squamous cell carcinoma treated with neoadjuvant chemotherapy followed by radical esophagectomy	2016	0	0	0	0	In a study of the prognostic value of AbCG2 and CD133 expression in esophageal squamous cell carcinoma patients, AbCG2 expression was found to be significantly correlated with survival whereas CD133 expression was not (26). if it is possible to use combinations of various biomarkers for more effective prediction of therapeutic effects, we may expect the development of tailor-made treatments and a…	pmid/27748881
ACE ---| esophageal squamous cell carcinoma	ACE	Protein			0	0	0	0	0		Admin imported
ACE ---| esophageal squamous cell carcinoma	ACE	Protein	Chen,Y.-H.;Huang,C.-H.;Rau,K.-M.;Li,S.-H.;Lu,H.-I.;Hsieh,M.-J.;Chen,C.-H.;Chang,A.Y.W.;Huang,W.-T.;Lin,W.-C.	Prognostic impact of renin-angiotensin system blockade in esophageal squamous cell carcinoma	2015	0	0	0	0	The results of our retrospective analysis suggest that angiotensin-I converting enzyme inhibitor or angiotensin II receptor blocker administration may improve clinical outcomes in patients with esophageal squamous cell carcinoma.	pmid/24961505
esophageal squamous cell carcinoma --+> ACTA2	ACTA2	Protein			0	0	0	0	0		Admin imported
esophageal squamous cell carcinoma --+> ACTA2	ACTA2	Protein	Yang,Z.T.;Yeo,S.Y.;Yin,Y.X.;Lin,Z.H.;Lee,H.M.;Xuan,Y.H.;Cui,Y.;Kim,S.H.	Tenascin-C, a Prognostic Determinant of Esophageal Squamous Cell Carcinoma.	2016	0	0	0	0	The 5-year overall survival and disease-free survival rates were remarkably lower in patients with positive expressions of both Tenascin-C and PDGFRa (p < 0.001), Tenascin-C and PDGFRß (p < 0.001), Tenascin-C and smooth muscle actin (p < 0.001), Tenascin-C and fibroblast activation protein (p < 0.001), and Tenascin-C and fibroblast-stimulating protein-1 (p < 0.001) in esophageal squamous cell car…	pmid/26731558
esophageal squamous cell carcinoma ---> ACTB	ACTB	Protein			0	0	0	0	0		Admin imported
esophageal squamous cell carcinoma ---> ACTB	ACTB	Protein	Ren,H.-Z.;Wang,P.;Pan,G.-Q.;Wen,J.-F.;Fu,H.;Wang,J.-S.;Shan,X.-Z.	Increased expression of prohibitin and its relationship with poor prognosis in esophageal squamous cell carcinoma	2010	0	0	0	0	Similarly, the Western blotting analysis revealed that the levels of prohibitin/ß-actin protein were markedly up-regulated in Esophageal squamous cell carcinoma tissues compared to the nonneoplastic esophageal mucosa (0.87±0.14 vs 0.46±0.12, P<0.0001) (Fig.2b).	pmid/20069396
esophageal squamous cell carcinoma ---> ACTB	ACTB	Protein	Ren,H.-Z.;Pan,G.-Q.;Wen,J.-F.;Wang,K.-S.;Luo,G.-Q.;Wang,J.-S.;Shan,X.-Z.	Reduced stratifin expression can serve as an independent prognostic factor for poor survival in patients with esophageal squamous cell carcinoma	2010	0	0	0	0	Western blotting revealed that stratifin/ ß-actin protein expression level was markedly downregulated in esophageal squamous cell carcinoma tissues compared with in nonneoplastic esophageal mucosa tissues (P = 0.007).	pmid/20108042
ACTG2 ---| esophageal squamous cell carcinoma	ACTG2	Protein			0	0	0	0	0		Admin imported
ACTG2 ---| esophageal squamous cell carcinoma	ACTG2	Protein	Chen,Y.;Li,X.;Yang,H.;Xia,Y.;Guo,L.;Wu,X.;He,C.;Lu,Y.	Expression of basic fibroblast growth factor, CD31, and a-smooth muscle actin and esophageal cancer recurrence after definitive chemoradiation.	2014	0	0	0	0	Overexpression of FGF-2 and a-smooth muscle actin is associated with local recurrence and reduced recurrence-free survival after definitive chemoradiation for esophageal squamous cell carcinoma.	pmid/24777337
esophageal squamous cell carcinoma ---> ACTG2	ACTG2	Protein	Saito,S.;Morishima,K.;Ui,T.;Hosoya,Y.;Sata,N.;Lefor,A.T.;Yasuda,Y.;Matsubara,D.;Tamura,T.;Oguni,S.;Niki,T.	Stromal fibroblasts are predictors of disease-related mortality in esophageal squamous cell carcinoma	2014	0	0	0	0	a-smooth muscle actin expression is associated with esophageal squamous cell carcinoma mortality in stage I and II.	pmid/24859885
esophageal squamous cell carcinoma ---> ACTL6B	ACTL6B	Protein			0	0	0	0	0		Admin imported
esophageal squamous cell carcinoma ---> ACTL6B	ACTL6B	Protein	Nakazato,H.;Takeshima,H.;Kishino,T.;Kubo,E.;Hattori,N.;Yamashita,S.;Ushijima,T.;Nakazato,H.;Igaki,H.;Tachimori,Y.;Nakazato,H.;Kuniyoshi,Y.;Nakajima,T.	Early-stage induction of SWI/SNF mutations during esophageal squamous cell carcinogenesis	2016	0	0	0	0	Three esophageal squamous cell carcinoma cell lines, KYSE30, KYSE140, and KYSE220, had a completely methylated ACTL6B promoter (Fig 3C), and ACTL6B was not expressed in these cell lines (Fig 3D).	pmid/26812616
esophageal squamous cell carcinoma ---> ACTN4	ACTN4	Protein			0	0	0	0	0		Admin imported
esophageal squamous cell carcinoma ---> ACTN4	ACTN4	Protein	Fu,L.;Qin,Y.R.;Xie,D.;Chow,H.Y.;Ngai,S.M.;Kwong,D.L.;Li,Y.;Guan,X.Y.	Identification of alpha-actinin 4 and 67 kDa laminin receptor as stage-specific markers in esophageal cancer via proteomic approaches.	2007	0	0	0	0	These findings suggested that overexpression of ACTN4 and 67 LR is associated with Esophageal squamous cell carcinoma progression and that these biomarkers may potentially be useful to prognostic evaluation, molecular biological classification, and therapeutic targeting.	pmid/17960614
esophageal squamous cell carcinoma --+> ADAM12	ADAM12	Protein	Luo,M.L.;Zhou,Z.;Sun,L.;Yu,L.;Sun,L.;Liu,J.;Yang,Z.;Ran,Y.;Yao,Y.;Hu,H.	An ADAM12 and FAK positive feedback loop amplifies the interaction signal of tumor cells with extracellular matrix to promote esophageal cancer metastasis.	2018	0	0	0	0	Immunohistochemistry revealed that the ADAM12-L was overexpressed in human Esophageal squamous cell carcinoma tissues, especially at cancer invasive edge, and ADAM12-L overexpression tightly correlated with increased metastasis and poor outcome of Esophageal squamous cell carcinoma patients.	pmid/29476791
esophageal squamous cell carcinoma ---> ADAM29	ADAM29	Protein			0	0	0	0	0		Admin imported
esophageal squamous cell carcinoma ---> ADAM29	ADAM29	Protein	Zhang,L.;Zhou,Y.;Cheng,C.;Cui,H.;Cheng,L.;Kong,P.;Wang,J.;Li,Y.;Chen,W.;Song,B.;Wang,F.;Jia,Z.;Li,L.;Li,Y.;Yang,B.;Liu,J.;Shi,R.;Bi,Y.;Zhang,Y.;Wang,J.;Zhao,Z.;Hu,X.;Yang,J.;Li,H.;Gao,Z.;Chen,G.;Huang,X.;Yang,X.;Wan,S.;Chen,C.;Li,B.;Tan,Y.;Chen,L.;He,M.;	Genomic Analyses Reveal Mutational Signatures and Frequently Altered Genes in Esophageal Squamous Cell Carcinoma	2015	0	0	0	0	Our previously published paper identified TP53, RB1, CDKN2A, PIK3CA, NOTCH1, NFE2L2 (MIM 600492), ADAM29 (MIM 604778), and FAM135B as significantly mutated genes on the basis of the dataset of whole-genome sequencing in 17 esophageal squamous cell carcinoma individuals and whole-exome sequencing in 71 individuals recruited from the Chaoshan District of Guangdong Province, an area of high esophage…	pmid/25839328
esophageal squamous cell carcinoma ---> ADAM29	ADAM29	Protein	Hao,Y.;Wu,W.;Tian,F.;Chen,X.;Chen,G.;Cao,W.;Wu,W.;Shi,F.;Dalmolin,R.J.S.;Yan,M.	Prediction of long noncoding RNA functions with co-expression network in esophageal squamous cell carcinoma	2015	0	0	0	0	Recent high-throughput cancer genome sequencing revealed a handful of common known somatic gene mutations (TP53, CDKN2A, SMAD4, ARID1A and PIK3CA) and novel somatic gene mutations including chromatin modifying factors in esophageal adenocarcinoma , and some previously undescribed gene mutations (ADAM29 and FAM135B) were detected in esophageal squamous cell carcinoma .	pmid/25885227
esophageal squamous cell carcinoma ---> ADAM29	ADAM29	Protein	Wu,W.;Huang,B.;Zhong,Z.-Q.;Yan,Y.	Exploration of gene functions for esophageal squamous cell carcinoma using network-based guilt by association principle	2018	0	0	0	0	Recent high-throughput cancer genome sequencing revealed several gene mutations (ADAM29, MLL2, ASH1L, SETD1B, MLL3, EP300, CREBBP, and FAM135B) in Esophageal squamous cell carcinoma (4).	pmid/29694510
esophageal squamous cell carcinoma ---> ADAMTS6	ADAMTS6	Protein	Liu,L.;Yang,Z.;Ni,W.;Xuan,Y.	ADAMTS-6 is a predictor of poor prognosis in patients with esophageal squamous cell carcinoma.	2018	0	0	0	0	High ADAMTS-6 expression is a useful marker of poor prognosis in patients with esophageal squamous cell carcinoma.	pmid/29475036
esophageal squamous cell carcinoma --+> ADAR	ADAR	Protein			0	0	0	0	0		Admin imported
esophageal squamous cell carcinoma --+> ADAR	ADAR	Protein	Qin,Y.R.;Qiao,J.J.;Chan,T.H.;Zhu,Y.H.;Li,F.F.;Liu,H.;Fei,J.;Li,Y.;Guan,X.Y.;Chen,L.	Adenosine-to-inosine RNA editing mediated by ADARs in esophageal squamous cell carcinoma.	2014	0	0	0	0	Among the three ADAR enzymes expressed in human cells, only ADAR1 was overexpressed in primary Esophageal squamous cell carcinoma tumors.	pmid/24302582
esophageal squamous cell carcinoma --+> ADAR	ADAR	Protein	George,C.X.;John,L.;Samuel,C.E.	An RNA editor, adenosine deaminase acting on double-stranded RNA (ADAR1)	2014	0	0	0	0	ADAR1, but not ADAR2 or 3, is overexpressed in primary esophageal squamous cell carcinoma, a major form of esophageal cancer (Qin and others 2013).	pmid/24905200
esophageal squamous cell carcinoma --+> ADAR	ADAR	Protein	Qiao,J.J.;Chan,T.H.;Qin,Y.R.;Chen,L.	ADAR1: a promising new biomarker for esophageal squamous cell carcinoma?	2014	0	0	0	0	Our recent study demonstrated that among all the three RNA editing enzymes, only ADAR1 was overexpressed in primary Esophageal Squamous Cell Carcinomas compared with matched non-tumor specimens.	pmid/24928581
esophageal squamous cell carcinoma ---> ADH1B	ADH1B	Protein			0	0	0	0	0		Admin imported
esophageal squamous cell carcinoma ---> ADH1B	ADH1B	Protein	Chen,Y.J.;Chen,C.;Wu,D.C.;Lee,C.H.;Wu,C.I.;Lee,J.M.;Goan,Y.G.;Huang,S.P.;Lin,C.C.;Li,T.C.;Chou,Y.P.;Wu,M.T.	Interactive effects of lifetime alcohol consumption and alcohol and aldehyde dehydrogenase polymorphisms on esophageal cancer risks.	2006	0	0	0	0	In our previous study, we found that polymorphisms of alcohol and aldehyde dehydrogenase (ADH1B and ALDH2) are important risks for esophageal squamous cell carcinoma in a Taiwanese population.	pmid/17036331
esophageal squamous cell carcinoma ---> ADH1B	ADH1B	Protein	Guo,Y.M.;Wang,Q.;Liu,Y.Z.;Chen,H.M.;Qi,Z.;Guo,Q.H.	Genetic polymorphisms in cytochrome P4502E1, alcohol and aldehyde dehydrogenases and the risk of esophageal squamous cell carcinoma in Gansu Chinese males.	2008	0	0	0	0	To evaluate the association between genetic polymorphisms in CYP2E1, ALDH2 and ADH1B and the risk of esophageal squamous cell carcinoma in a high risk area of Gansu Province, in Chinese males.	pmid/18322963
esophageal squamous cell carcinoma ---> ADH1B	ADH1B	Protein	Lee,C.H.;Wu,D.C.;Wu,I.C.;Goan,Y.G.;Lee,J.M.;Chou,S.H.;Chan,T.F.;Huang,H.L.;Hung,Y.H.;Huang,M.C.;Lai,T.C.;Wang,T.N.;Lan,C.C.;Tsai,S.;Lin,W.Y.;Wu,M.T.	Genetic modulation of ADH1B and ALDH2 polymorphisms with regard to alcohol and tobacco consumption for younger aged esophageal squamous cell carcinoma diagnosis.	2009	0	0	0	0	Genetic modulation of ADH1B and ALDH2 polymorphisms with regard to alcohol and tobacco consumption for younger aged esophageal squamous cell carcinoma diagnosis.	pmid/19449376
esophageal squamous cell carcinoma ---> ADH1B	ADH1B	Protein	Cui,R.;Kamatani,Y.;Takahashi,A.;Usami,M.;Hosono,N.;Kawaguchi,T.;Tsunoda,T.;Kamatani,N.;Kubo,M.;Nakamura,Y.;Matsuda,K.	Functional variants in ADH1B and ALDH2 coupled with alcohol and smoking synergistically enhance esophageal cancer risk.	2009	0	0	0	0	We identified the significant associations of Esophageal squamous cell carcinoma with 4q21-23 and 12q24 regions, which include nonsynonymous single nucleotide polymorphisms in ADH1B (rs1229984, P = 6.76 x 10(-35)) and ALDH2 (rs671, P = 3.68 x 10(-68)) that were previously shown to be associated with Esophageal squamous cell carcinoma susceptibility.	pmid/19698717
esophageal squamous cell carcinoma ---> ADH1B	ADH1B	Protein	Tanaka,F.;Inoue,H.;Mimori,K.;Haraguchi,N.;Ishii,H.;Mori,M.;Yamamoto,K.;Suzuki,S.;Tokudome,S.;Tsurumaru,M.;Kajiyama,Y.;Kato,H.;Igaki,H.;Furuta,K.;Fujita,H.;Tanaka,T.;Tanaka,Y.;Kawashima,Y.;Natsugoe,S.;Setoyama,T.;Haraguchi,N.;Ishii,H.;Mori,M.	Strong interaction between the effects of alcohol consumption and smoking on oesophageal squamous cell carcinoma among individuals with ADH1B and/or ALDH2 risk alleles	2010	0	0	0	0	Association of non-synonymous single nucleotide polymorphisms in ADH1B and ALDH2 with oesophageal squamous cell carcinoma	pmid/20833657
esophageal squamous cell carcinoma ---> ADH1B	ADH1B	Protein	Zhang,G.;Huang,B.;Mai,R.	Adh1b Arg47His polymorphism is associated with esophageal cancer risk in high-incidence Asian population: Evidence from a meta-analysis	2010	0	0	0	0	Information of studies included in meta-analyses of ADH1B arginine47histidine polymorphism on esophageal squamous cell carcinoma risk.	pmid/21048924
esophageal squamous cell carcinoma ---> ADH1B	ADH1B	Protein	Zhang,G.H.;Mai,R.Q.;Huang,B.	Meta-analysis of ADH1B and ALDH2 polymorphisms and esophageal cancer risk in China.	2010	0	0	0	0	To evaluate whether alcohol dehydrogenase-1B (ADH1B) His47Arg and aldehyde dehydrogenase-2 (ALDH2) Glu487Lys polymorphism is involved in the esophageal squamous cell carcinoma risk in Chinese Han population.	pmid/21157980
esophageal squamous cell carcinoma ---> ADH1B	ADH1B	Protein	Wu,I.-C.;Zhao,Y.;Zhai,R.;Liu,G.;Ter-Minassian,M.;Asomaning,K.;Su,L.;Liu,C.-Y.;Chen,F.;Heist,R.S.;Christiani,D.C.;Wu,I.-C.;Liu,G.;Liu,G.;Kulke,M.H.;Heist,R.S.;Christiani,D.C.	Association between polymorphisms in cancer-related genes and early onset of esophageal adenocarcinoma	2011	0	0	0	0	An esophageal squamous cell carcinoma study indicated that polymorphisms in ADH1B and ALDH2 genes that are implicated in acetaldehyde elimination can modify the risk of alcohol drinking in esophageal squamous cell carcinoma and can contribute substantially to the early onset of esophageal squamous cell carcinoma [6].	pmid/21472143
esophageal squamous cell carcinoma ---> ADH1B	ADH1B	Protein	Wang,Y.;Ji,R.;Wei,X.;Gu,L.;Chen,L.;Rong,Y.;Wang,R.;Zhang,Z.;Liu,B.;Xia,S.	Esophageal squamous cell carcinoma and ALDH2 and ADH1B polymorphisms in Chinese females.	2011	0	0	0	0	Esophageal squamous cell carcinoma and ALDH2 and ADH1B polymorphisms in Chinese females.	pmid/22292652
esophageal squamous cell carcinoma ---> ADH1B	ADH1B	Protein	Wang,Y.;Wu,H.;Wang,C.;Zhu,W.;Fu,W.;Wang,S.;Hu,L.;Wu,H.;Wang,S.;Liu,Q.;Fu,L.;Wang,H.;Lv,Y.	Association of CHRNA5-A3-B4 Variation with Esophageal Squamous Cell Carcinoma Risk and Smoking Behaviors in a Chinese Population	2013	0	0	0	0	Recently, a genome-wide association study in a Japanese population showed that two single nucleotide polymorphisms in the ALDH2 and ADH1B, which encode dehydrogenases involved in alcohol metabolism, were strongly associated with esophageal squamous cell carcinoma risk [32].	pmid/23844051
esophageal squamous cell carcinoma ---> ADH1B	ADH1B	Protein	Dura,P.;Berkers,T.;Van Veen,E.M.;Salomon,J.;Te Morsche,R.H.;Roelofs,H.M.;Kristinsson,J.O.;Drenth,J.P.;Peters,W.H.;Wobbes,T.;Witteman,B.J.;Tan,A.C.	Polymorphisms in alcohol-metabolizing enzymes and esophageal carcinoma susceptibility: A Dutch Caucasian case-control study	2013	0	0	0	0	Furthermore, a Japanese genome-wide association study reported ADH1B and ALDH2 polymorphisms to be associated with an increased Esophageal squamous cell carcinoma risk.10	pmid/24048263
esophageal squamous cell carcinoma ---> ADH1B	ADH1B	Protein	Ye,B.;Feng,J.;Pan,X.;Yang,Y.;Ji,C.;Cheng,M.;Cheng,Y.;Shi,J.;Zhao,H.	Genetic variant of single-nucleotide polymorphism is associated with risk of esophageal squamous cell carcinoma	2014	0	0	0	0	These results suggest that ADH1B rs1229984 polymorphism is susceptible to developing esophageal squamous cell carcinoma.	pmid/24093763
esophageal squamous cell carcinoma ---> ADH1B	ADH1B	Protein	Ye,B.;Ji,C.Y.;Zhao,Y.;Li,W.;Feng,J.;Zhang,X.	Single nucleotide polymorphism at alcohol dehydrogenase-1B is associated with risk of esophageal squamous cell carcinoma.	2014	0	0	0	0	Single nucleotide polymorphism at alcohol dehydrogenase-1B is associated with risk of esophageal squamous cell carcinoma.	pmid/24485404
esophageal squamous cell carcinoma ---> ADH1B	ADH1B	Protein	Wang,J.;Wei,J.;Xu,X.;Pan,W.;Ge,Y.;Zhou,C.;Liu,C.;Gao,J.;Yang,M.;Mao,W.	Replication study of ESCC susceptibility genetic polymorphisms locating in the ADH1B-ADH1C-ADH7 cluster identified by GWAS.	2014	0	0	0	0	Several esophageal squamous cell carcinoma susceptibility single nucleotide polymorphisms of the alcohol dehydrogenase1B-alcohol dehydrogenase1C-ADH7 cluster have been identified previously through a genome-wide association study .	pmid/24722735
esophageal squamous cell carcinoma ---> ADH1B	ADH1B	Protein	Xu,X.;Wang,J.;Zhao,A.;Mao,W.;Wang,J.;Zhao,A.;Mao,W.;Xu,X.;Zhao,A.;Mao,W.;Zhu,S.-M.;Yang,M.;Xu,X.;Fang,Y.;Song,Q.	Impact of alcohol dehydrogenase gene 4 polymorphisms on Esophageal squamous cell carcinoma risk in a Chinese population	2015	0	0	0	0	to detect associations between five ADH1B-ADH1C-ADH7 cluster single nucleotide polymorphisms and the risk of esophageal squamous cell carcinoma [8].	pmid/26039424
esophageal squamous cell carcinoma ---> ADH1B	ADH1B	Protein	Ohashi,S.;Miyamoto,S.;Kikuchi,O.;Goto,T.;Amanuma,Y.;Muto,M.	Recent Advances From Basic and Clinical Studies of Esophageal Squamous Cell Carcinoma	2015	0	0	0	0	Tobacco smoke contains the carcinogen acetaldehyde, so alcohol consumption and tobacco smoking are considered to increase the risk of esophageal squamous cell carcinoma synergistically in people with specific polymorphisms in ADH1B and ALDH2.	pmid/26376349
esophageal squamous cell carcinoma ---> ADH1B	ADH1B	Protein	Sawada,G.;Niida,A.;Uchi,R.;Hirata,H.;Shimamura,T.;Suzuki,Y.;Shiraishi,Y.;Chiba,K.;Imoto,S.;Takahashi,Y.;Iwaya,T.;Sudo,T.;Hayashi,T.;Takai,H.;Kawasaki,Y.;Matsukawa,T.;Eguchi,H.;Sugimachi,K.;Tanaka,F.;Suzuki,H.;Yamamoto,K.;Ishii,H.;Shimizu,M.;Yamazaki,H.;Y	Genomic Landscape of Esophageal Squamous Cell Carcinoma in a Japanese Population.	2016	0	0	0	0	Smoking and drinking are environmental risk factors for Esophageal squamous cell carcinoma, whereas single nucleotide polymorphisms in ADH1B and ALDH2, which increase harmful intermediates produced by drinking, are genetic risk factors.	pmid/26873401
esophageal squamous cell carcinoma ---> ADH1B	ADH1B	Protein	Kagemoto,K.;Urabe,Y.;Miwata,T.;Oka,S.;Ochi,H.;Kitadai,Y.;Tanaka,S.;Chayama,K.	ADH1B and ALDH2 are associated with metachronous SCC after endoscopic submucosal dissection of esophageal squamous cell carcinoma.	2016	0	0	0	0	Our findings elucidated the crucial role of multiple genetic variations in ADH1B and ALDH2 as biomarkers of metachronous esophageal squamous cell carcinoma.	pmid/27038040
esophageal squamous cell carcinoma ---> ADH1B	ADH1B	Protein	Matejcic,M.;Gunter,M.J.;Ferrari,P.	Alcohol Metabolism and Oesophageal Cancer: A Systematic Review of the Evidence.	2017	0	0	0	0	The ADH1B, ADH1C and ALDH2 gene polymorphisms influence the risk of oesophageal squamous cell carcinoma through modulation of acetaldehyde metabolism and propensity to alcohol intake.	pmid/28645180
esophageal squamous cell carcinoma ---> ADH1B	ADH1B	Protein	Abiko,S.;Shimizu,Y.;Miyamoto,S.;Ishikawa,M.;Matsuda,K.;Tsuda,M.;Mizushima,T.;Yamamoto,K.;Ono,S.;Kudo,T.;Ono,K.;Sakamoto,N.	Risk assessment of metachronous squamous cell carcinoma after endoscopic resection for esophageal carcinoma based on the genetic polymorphisms of alcoholdehydrogense-1B aldehyde dehydrogenase-2: temperance reduces the risk.	2018	0	0	0	0	We evaluated the risk for developing metachronous squamous cell carcinoma following endoscopic resection for ESCC based on the genetic polymorphisms for alcohol dehydrogenase-1B (ADH1B) and aldehyde dehydrogenase-2 (ALDH2) as well as the alcohol consumption and smoking habits.	pmid/29423536
esophageal squamous cell carcinoma ---> ADH1B	ADH1B	Protein	Wang,P.;Zhang,L.;Huang,C.;Huang,P.;Zhang,J.	Distinct prognostic values of alcohol dehydrogenase family members for non-small cell lung cancer	2018	0	0	0	0	Wang J, Wei J, Xu X et al: Replication study of ESCC susceptibility genetic polymorphisms locating in the alcohol dehydrogenase1B-alcohol dehydrogenase1C-ADH7 cluster identified by GWAS.	pmid/29808834
esophageal squamous cell carcinoma ---> ADH1B	ADH1B	Protein	Hori,H.;Kawano,T.;Endo,M.;Yuasa,Y.	Genetic polymorphisms of tobacco- and alcohol-related metabolizing enzymes and human esophageal squamous cell carcinoma susceptibility.	1997	0	0	0	0	We examined genetic polymorphisms of the CYPIA1, GSTM1, CYPIIE1, ADH2, and ALDH2 genes in 94 Japanese patients with esophageal squamous cell carcinoma and 70 unrelated healthy Japanese persons.	pmid/9451664
esophageal squamous cell carcinoma ---> ADH1C	ADH1C	Protein	Dura,P.;Berkers,T.;Van Veen,E.M.;Salomon,J.;Te Morsche,R.H.;Roelofs,H.M.;Kristinsson,J.O.;Drenth,J.P.;Peters,W.H.;Wobbes,T.;Witteman,B.J.;Tan,A.C.	Polymorphisms in alcohol-metabolizing enzymes and esophageal carcinoma susceptibility: A Dutch Caucasian case-control study	2013	0	0	0	0	ADH1C and ADH1B are not in linkage disequilibrium, and no significant association between Eastern world and adenocarcinoma or Esophageal squamous cell carcinoma risk and ADH1C polymorphisms exists.	pmid/24048263
esophageal squamous cell carcinoma ---> ADH1C	ADH1C	Protein	Wang,J.;Wei,J.;Xu,X.;Pan,W.;Ge,Y.;Zhou,C.;Liu,C.;Gao,J.;Yang,M.;Mao,W.	Replication study of ESCC susceptibility genetic polymorphisms locating in the ADH1B-ADH1C-ADH7 cluster identified by GWAS.	2014	0	0	0	0	Several esophageal squamous cell carcinoma susceptibility single nucleotide polymorphisms of the alcohol dehydrogenase1B-alcohol dehydrogenase1C-ADH7 cluster have been identified previously through a genome-wide association study .	pmid/24722735
esophageal squamous cell carcinoma ---> ADH1C	ADH1C	Protein	Xu,X.;Wang,J.;Zhao,A.;Mao,W.;Wang,J.;Zhao,A.;Mao,W.;Xu,X.;Zhao,A.;Mao,W.;Zhu,S.-M.;Yang,M.;Xu,X.;Fang,Y.;Song,Q.	Impact of alcohol dehydrogenase gene 4 polymorphisms on Esophageal squamous cell carcinoma risk in a Chinese population	2015	0	0	0	0	to detect associations between five ADH1B-ADH1C-ADH7 cluster single nucleotide polymorphisms and the risk of esophageal squamous cell carcinoma [8].	pmid/26039424
esophageal squamous cell carcinoma ---> ADH1C	ADH1C	Protein	Matejcic,M.;Gunter,M.J.;Ferrari,P.	Alcohol Metabolism and Oesophageal Cancer: A Systematic Review of the Evidence.	2017	0	0	0	0	The ADH1B, ADH1C and ALDH2 gene polymorphisms influence the risk of oesophageal squamous cell carcinoma through modulation of acetaldehyde metabolism and propensity to alcohol intake.	pmid/28645180
esophageal squamous cell carcinoma ---> ADH1C	ADH1C	Protein	Wang,P.;Zhang,L.;Huang,C.;Huang,P.;Zhang,J.	Distinct prognostic values of alcohol dehydrogenase family members for non-small cell lung cancer	2018	0	0	0	0	Wang J, Wei J, Xu X et al: Replication study of ESCC susceptibility genetic polymorphisms locating in the alcohol dehydrogenase1B-alcohol dehydrogenase1C-ADH7 cluster identified by GWAS.	pmid/29808834
esophageal squamous cell carcinoma ---> ADH4	ADH4	Protein			0	0	0	0	0		Admin imported
esophageal squamous cell carcinoma ---> ADH4	ADH4	Protein	Xu,X.;Wang,J.;Zhao,A.;Mao,W.;Wang,J.;Zhao,A.;Mao,W.;Xu,X.;Zhao,A.;Mao,W.;Zhu,S.-M.;Yang,M.;Xu,X.;Fang,Y.;Song,Q.	Impact of alcohol dehydrogenase gene 4 polymorphisms on Esophageal squamous cell carcinoma risk in a Chinese population	2015	0	0	0	0	Polymorphisms in ADH4 rs3805322 influence susceptibility to esophageal squamous cell carcinoma in	pmid/26039424
esophageal squamous cell carcinoma ---> ADH7	ADH7	Protein			0	0	0	0	0		Admin imported
esophageal squamous cell carcinoma ---> ADH7	ADH7	Protein	Wang,J.;Wei,J.;Xu,X.;Pan,W.;Ge,Y.;Zhou,C.;Liu,C.;Gao,J.;Yang,M.;Mao,W.	Replication study of ESCC susceptibility genetic polymorphisms locating in the ADH1B-ADH1C-ADH7 cluster identified by GWAS.	2014	0	0	0	0	Several esophageal squamous cell carcinoma susceptibility single nucleotide polymorphisms of the alcohol dehydrogenase1B-alcohol dehydrogenase1C-ADH7 cluster have been identified previously through a genome-wide association study .	pmid/24722735
esophageal squamous cell carcinoma ---> ADH7	ADH7	Protein	Xu,X.;Wang,J.;Zhao,A.;Mao,W.;Wang,J.;Zhao,A.;Mao,W.;Xu,X.;Zhao,A.;Mao,W.;Zhu,S.-M.;Yang,M.;Xu,X.;Fang,Y.;Song,Q.	Impact of alcohol dehydrogenase gene 4 polymorphisms on Esophageal squamous cell carcinoma risk in a Chinese population	2015	0	0	0	0	to detect associations between five ADH1B-ADH1C-ADH7 cluster single nucleotide polymorphisms and the risk of esophageal squamous cell carcinoma [8].	pmid/26039424
esophageal squamous cell carcinoma ---> ADH7	ADH7	Protein	Wang,P.;Zhang,L.;Huang,C.;Huang,P.;Zhang,J.	Distinct prognostic values of alcohol dehydrogenase family members for non-small cell lung cancer	2018	0	0	0	0	Wang J, Wei J, Xu X et al: Replication study of ESCC susceptibility genetic polymorphisms locating in the alcohol dehydrogenase1B-alcohol dehydrogenase1C-ADH7 cluster identified by GWAS.	pmid/29808834
esophageal squamous cell carcinoma ---| ADIPOQ	ADIPOQ	Protein			0	0	0	0	0		Admin imported
esophageal squamous cell carcinoma ---| ADIPOQ	ADIPOQ	Protein	Duan,X.;Tang,P.;Zhang,H.;Yu,Z.	[Expression of leptin and adiponectin in esophageal squamous cell carcinoma and their clinical significance].	2014	0	0	0	0	Expression of adiponectin was significantly down-regulated in esophageal squamous cell carcinoma compared with that in normal esophageal mucosal tissue [22.1% (27/122) versus 47.5% (19/40), P = 0.002].	pmid/25620481
esophageal squamous cell carcinoma --+> AGER	AGER	Protein			0	0	0	0	0		Admin imported
esophageal squamous cell carcinoma --+> AGER	AGER	Protein	Jing,R.;Chen,W.;Wang,H.;Ju,S.;Cong,H.;Chu,S.;Xu,L.;Cui,M.;Sun,B.;Jin,Q.	Plasma miR-185 is decreased in patients with esophageal squamous cell carcinoma and might suppress tumor migration and invasion by targeting RAGE	2015	0	0	0	0	The expression of RAGE is increased in patients with esophageal squamous cell carcinoma.	pmid/26316588
esophageal squamous cell carcinoma --+> AGK	AGK	Protein			0	0	0	0	0		Admin imported
esophageal squamous cell carcinoma --+> AGK	AGK	Protein	Chen,X.;Lin,X.;Lin,H.;Song,L.;Ying,Z.;Wu,J.;Li,M.	Acylglycerol kinase augments JAK2/STAT3 signaling in esophageal squamous cells	2013	0	0	0	0	(C) immunohistochemistry staining indicating that Acylglycerol kinase expression is upregulated in human esophageal squamous cell carcinoma compared with normal esophageal tissues.	pmid/23676499
esophageal squamous cell carcinoma --+> AGK	AGK	Protein	Wang,X.;Lin,C.;Zhao,X.;Zhu,J.;Li,X.;Song,L.;Wang,X.;Liu,A.	Acylglycerol kinase promotes cell proliferation and tumorigenicity in breast cancer via suppression of the FOXO1 transcription factor	2014	0	0	0	0	Recently, Acylglycerol kinase is reported to be overexpressed in prostate cancer and esophageal squamous cell carcinoma .	pmid/24886245
esophageal squamous cell carcinoma --+> AHR	AHR	Protein	Roman,C.;Carvajal-Gonzalez,J.M.;Merino,J.M.;Mulero-Navarro,S.;Fernández-Salguero,P.M.	The aryl hydrocarbon receptor in the crossroad of signalling networks with therapeutic value	2017	0	0	0	0	Consistently, AhR was significantly overexpressed in a set of oesophageal squamous cell carcinoma with respect to adjacent normal tissue in Chinese patients ( ) and, importantly, AhR was functionally active in this cancer subtype ( ).	pmid/29258844
esophageal squamous cell carcinoma ---> AHSG	AHSG	Protein			0	0	0	0	0		Admin imported
esophageal squamous cell carcinoma ---> AHSG	AHSG	Protein	Zhao,J.;Fan,Y.X.;Yang,Y.;Liu,D.L.;Wu,K.;Wen,F.B.;Zhang,C.Y.;Zhu,D.Y.;Zhao,S.	Identification of potential plasma biomarkers for esophageal squamous cell carcinoma by a proteomic method.	2015	0	0	0	0	The results were consistent with the data from the proteomics results, further suggesting that AHSG and LRG may be employed as potential biomarkers for the early diagnosis of esophageal squamous cell carcinoma.	pmid/25973038
esophageal squamous cell carcinoma ---| AJAP1	AJAP1	Protein			0	0	0	0	0		Admin imported
esophageal squamous cell carcinoma ---| AJAP1	AJAP1	Protein	Tanaka,H.;Kanda,M.;Koike,M.;Iwata,N.;Shimizu,D.;Ezaka,K.;Sueoka,S.;Tanaka,Y.;Takami,H.;Hashimoto,R.;Tanaka,C.;Yamada,S.;Fujii,T.;Nakayama,G.;Sugimoto,H.;Fujiwara,M.;Kodera,Y.	Adherens junctions associated protein 1 serves as a predictor of recurrence of squamous cell carcinoma of the esophagus	2015	0	0	0	0	In summary, our data suggest that AJAP1 expression is frequently suppressed in esophageal squamous cell carcinoma and that hypermethylation of the AJAP1 promoter region is a pivotal regulatory mechanism of AJAP1 expression in esophageal squamous cell carcinoma.	pmid/26397940
esophageal squamous cell carcinoma ---> AJUBA	AJUBA	Protein			0	0	0	0	0		Admin imported
esophageal squamous cell carcinoma ---> AJUBA	AJUBA	Protein	Chen,X.;Stauffer,S.;Chen,Y.;Dong,J.;Chen,X.;Stauffer,S.	Ajuba phosphorylation by CDK1 promotes cell proliferation and tumorigenesis	2016	0	0	0	0	In line with a role of Ajuba in cancer, recent large scale genomic studies found that the Ajuba gene is mutated in 7% of esophageal squamous cell carcinomas (24, 25) and Ajuba is overexpressed in colon cancer patients (22).	doi/10.1074/jbc.M116.722751
esophageal squamous cell carcinoma ---> AJUBA	AJUBA	Protein	Zhang,L.;Zhou,Y.;Cheng,C.;Cui,H.;Cheng,L.;Kong,P.;Wang,J.;Li,Y.;Chen,W.;Song,B.;Wang,F.;Jia,Z.;Li,L.;Li,Y.;Yang,B.;Liu,J.;Shi,R.;Bi,Y.;Zhang,Y.;Wang,J.;Zhao,Z.;Hu,X.;Yang,J.;Li,H.;Gao,Z.;Chen,G.;Huang,X.;Yang,X.;Wan,S.;Chen,C.;Li,B.;Tan,Y.;Chen,L.;He,M.;	Genomic Analyses Reveal Mutational Signatures and Frequently Altered Genes in Esophageal Squamous Cell Carcinoma	2015	0	0	0	0	Therefore, AJUBA and ZNF750 mutations encoding truncated or disrupted proteins might contribute to esophageal squamous cell carcinoma tumorigenesis.	pmid/25839328
esophageal squamous cell carcinoma ---> AJUBA	AJUBA	Protein	Dotto,G.P.;Rustgi,A.K.	Squamous Cell Cancers: A Unified Perspective on Biology and Genetics	2016	0	0	0	0	For example, AJUBA-inactivating mutations are found in HNSCC, Cutaneous Squamous cell carcinoma, and esophageal Squamous cell carcinoma, but not in Lung Squamous cell carcinoma and cervical Squamous cell carcinoma ( ).	pmid/27165741
esophageal squamous cell carcinoma ---> AJUBA	AJUBA	Protein	Liu,M.;Jiang,K.;Ye,T.;Yao,G.;Liang,D.;Wang,Y.;Meng,S.;Jiang,K.;Piao,H.;Lin,G.;Liu,P.;Yan,Y.;Barr,M.P.;Gong,P.;Gong,P.	Ajuba inhibits hepatocellular carcinoma cell growth via targeting of ß-catenin and YAP signaling and is regulated by E3 ligase Hakai through neddylation	2018	0	0	0	0	Of note, accumulating evidence demonstrating frequent inactivating mutations in Ajuba in cutaneous squamous cell carcinoma and esophageal squamous cell carcinoma [18–20], and loss-of-function alterations of Ajuba in head and neck squamous cell carcinomas [21] suggests that Ajuba may be involved in tumorigenesis.	pmid/30041665
esophageal squamous cell carcinoma --+> AKIP1	AKIP1	Protein			0	0	0	0	0		Admin imported
esophageal squamous cell carcinoma ---> AKIP1	AKIP1	Protein	Lin,C.;Song,L.;Liu,A.;Gong,H.;Lin,X.;Wu,J.;Li,M.;Li,J.	Overexpression of AKIP1 promotes angiogenesis and lymphangiogenesis in human esophageal squamous cell carcinoma.	2015	0	0	0	0	AKIP1 expression significantly correlates with esophageal squamous cell carcinoma progression and patients' shorter survival time.	pmid/24413079
esophageal squamous cell carcinoma --+> AKIP1	AKIP1	Protein	Ma,D.;Li,M.;Su,J.;Zhang,S.	BCA3 contributes to the malignant progression of hepatocellular carcinoma through AKT activation and NF-?B translocation	2017	0	0	0	0	BCA3 was overexpressed in esophageal squamous cell carcinoma in comparison with non-tumor tissues, and BCA3 expression levels increased as esophageal squamous cell carcinoma stage became advanced, with stage IV esophageal squamous cell carcinoma being the highest and stage I esophageal squamous cell carcinoma the lowest .	pmid/29133128
esophageal squamous cell carcinoma ---> AKT1S1	AKT1S1	Protein	Hou,G.;Zhao,Q.;Zhang,M.;Fan,T.;Liu,M.;Shi,X.;Ren,Y.;Wang,Y.;Zhou,J.;Lu,Z.	Down-regulation of Rictor enhances cell sensitivity to PI3K inhibitor LY294002 by blocking mTORC2-medicated phosphorylation of Akt/PRAS40 in esophageal squamous cell carcinoma.	2018	0	0	0	0	Down-regulation of Rictor enhances cell sensitivity to PI3K inhibitor LY294002 by blocking mTORC2-medicated phosphorylation of Akt/PRAS40 in esophageal squamous cell carcinoma.	pmid/30119206
esophageal squamous cell carcinoma ---> AKT1	AKT1	Protein	Zhang,G.;Zhou,X.;Xue,L.;Quan,L.;Wang,Y.;Zhou,C.;Lu,N.;Wang,Q.;Zhu,H.;Xu,N.	Accumulation of cytoplasmic beta-catenin correlates with reduced expression of E-cadherin, but not with phosphorylated Akt in esophageal squamous cell carcinoma: immunohistochemical study.	2005	0	0	0	0	Accumulation of cytoplasmic beta-catenin correlates with reduced expression of E-cadherin, but not with phosphorylated Akt in esophageal squamous cell carcinoma: immunohistochemical study.	pmid/15943787
esophageal squamous cell carcinoma ---> AKT1	AKT1	Protein	Yoshioka,A.;Miyata,H.;Doki,Y.;Yasuda,T.;Yamasaki,M.;Motoori,M.;Okada,K.;Matsuyama,J.;Makari,Y.;Sohma,I.;Takiguchi,S.;Fujiwara,Y.;Monden,M.	The activation of Akt during preoperative chemotherapy for esophageal cancer correlates with poor prognosis.	2008	0	0	0	0	The depth of the tumor invasion, clinical response and p-Akt expression correlated with the prognosis of 51 esophageal squamous cell carcinoma with chemotherapy.	pmid/18425364
esophageal squamous cell carcinoma --+> AKT1	AKT1	Protein	Takahashi,K.;Miyashita,M.;Makino,H.;Akagi,I.;Orita,H.;Hagiwara,N.;Nomura,T.;Gabrielson,E.W.;Tajiri,T.	Expression of Akt and Mdm2 in human esophageal squamous cell carcinoma	2009	0	0	0	0	We showed that Akt1 mRNA and protein expression are elevated in Esophageal squamous cell carcinoma.	pmid/19124015
esophageal squamous cell carcinoma ---> AKT1	AKT1	Protein	Kim,M.S.;Chang,X.;LeBron,C.;Nagpal,J.K.;Lee,J.;Huang,Y.;Yamashita,K.;Trink,B.;Ratovitski,E.A.;Sidransky,D.	Neurofilament heavy polypeptide regulates the Akt-beta-catenin pathway in human esophageal squamous cell carcinoma.	2010	0	0	0	0	Zhang G, Zhou X, Xue L, Quan L, Wang Y, Zhou C, et al. (2005) Accumulation of cytoplasmic beta-catenin correlates with reduced expression of E-cadherin, but not with phosphorylated Akt in esophageal squamous cell carcinoma: immunohistochemical study.	pmid/20140245
esophageal squamous cell carcinoma ---> AKT1	AKT1	Protein	Lee,H.H.;Li,X.J.;Kim,S.M.;Ye,S.;Lee,K.B.;Park,M.H.	Combination treatment with paclitaxel and doxorubicin inhibits growth of human esophageal squamous cancer cells by inactivation of Akt	2014	0	0	0	0	A recent study also linked mutation in the PI3K/ Akt pathway to prognosis of patients with Esophageal squamous cell carcinoma (24).	pmid/24247637
esophageal squamous cell carcinoma ---> AKT1	AKT1	Protein	Tian,H.;Hou,L.;Xiong,Y.M.;Huang,J.X.;She,Y.J.;Bi,X.B.;Song,X.R.	miR-218 suppresses tumor growth and enhances the chemosensitivity of esophageal squamous cell carcinoma to cisplatin.	2015	0	0	0	0	Importantly, this study also showed that miR-218 regulated the expression of phosphorylated PI3K, AKT and mTOR, which may contribute to suppressed tumor growth of esophageal squamous cell carcinoma and enhanced sensitivity of esophageal squamous cell carcinoma cells.	pmid/25482044
esophageal squamous cell carcinoma ---> AKT1	AKT1	Protein	Zhu,Z.;Yu,W.;Fu,X.;Sun,M.;Wei,Q.;Li,D.;Chen,H.;Xiang,J.;Li,H.;Zhang,Y.;Zhao,W.;Zhao,K.	Phosphorylated AKT1 is associated with poor prognosis in esophageal squamous cell carcinoma.	2015	0	0	0	0	Activation of AKT1 was associated with poor prognosis in esophageal squamous cell carcinoma.	pmid/26338103
esophageal squamous cell carcinoma ---> AKT1	AKT1	Protein	Zhu,J.;Wang,M.;He,J.;Zhu,M.;Wang,J.C.;Jin,L.;Wang,X.F.;Yang,Y.J.;Xiang,J.Q.;Wei,Q.	Polymorphisms in the AKT1 and AKT2 genes and oesophageal squamous cell carcinoma risk in an Eastern Chinese population.	2016	0	0	0	0	Polymorphisms in the AKT1 and AKT2 genes and oesophageal squamous cell carcinoma risk in an Eastern Chinese population.	pmid/26828791
esophageal squamous cell carcinoma ---> AKT1	AKT1	Protein	Okamoto,K.;Ninomiya,I.;Ohbatake,Y.;Hirose,A.;Tsukada,T.;Nakanuma,S.;Sakai,S.;Kinoshita,J.;Makino,I.;Nakamura,K.;Hayashi,H.;Oyama,K.;Inokuchi,M.;Nakagawara,H.;Miyashita,T.;Hidehiro,T.;Takamura,H.;Fushida,S.;Ohta,T.	Expression status of CD44 and CD133 as a prognostic marker in esophageal squamous cell carcinoma treated with neoadjuvant chemotherapy followed by radical esophagectomy	2016	0	0	0	0	Sahlberg et al (21) demonstrated that colon cancer cells with high CD133 and CD44 expression were associated with AKT expression and increased radiation resistance, and that the various AkT isoforms had different effects on the expression of cancer stem cell markers. in the present study, we found that esophageal squamous cell carcinoma patients with strong expression of cancer stem cell markers …	pmid/27748881
esophageal squamous cell carcinoma ---> AKT1	AKT1	Protein	Li,B.;Xu,W.W.;Lam,A.K.Y.;Wang,Y.;Hu,H.F.;Guan,X.Y.;Qin,Y.R.;Saremi,N.;Tsao,S.W.;He,Q.Y.;Cheung,A.L.M.	Significance of PI3K/AKT signaling pathway in metastasis of esophageal squamous cell carcinoma and its potential as a target for anti-metastasis therapy.	2017	0	0	0	0	Immunohistochemistry was used to evaluate the clinical significance of phosphorylated AKT expression in esophageal squamous cell carcinoma, and the results showed higher phosphorylated AKT nuclear expression in lymph node metastases when compared with primary carcinoma.	pmid/28418888
esophageal squamous cell carcinoma ---> AKT1	AKT1	Protein	Qiu,Y.-T.;Wang,W.-J.;Zhang,B.;Mei,L.-L.;Shi,Z.-Z.	MCM7 amplification and overexpression promote cell proliferation, colony formation and migration in esophageal squamous cell carcinoma by activating the AKT1/mTOR signaling pathway	2017	0	0	0	0	In recent studies, the phosphorylation of AKT was shown correlated with poor prognosis in ESCC (31,32).	pmid/28498460
esophageal squamous cell carcinoma ---> AKT1	AKT1	Protein	Shan,Z.Z.;Chen,P.N.;Wang,F.;Wang,J.;Fan,Q.X.	Expression of P-EGFR and P-Akt protein in esophageal squamous cell carcinoma and its prognosis.	2017	0	0	0	0	The phosphorylated epidermal growth factor receptor and phosphorylated Akt (P-Akt) protein in esophageal squamous cell carcinoma were studied, and its significance in clinical prognosis of patients was assessed.	pmid/28927043
esophageal squamous cell carcinoma ---> AKT1	AKT1	Protein	Yu,W.;Chu,L.;Zhao,K.;Chen,H.;Xiang,J.;Zhang,Y.;Li,H.;Zhao,W.;Sun,M.;Wei,Q.;Fu,X.;Xie,C.;Zhu,Z.	A nomogram based on phosphorylated AKT1 for predicting locoregional recurrence in patients with oesophageal squamous cell carcinoma.	2017	0	0	0	0	Increased expression of phosphorylated AKT1 was associated with decreased locoregional-progression free survival in patients with ESCC.	pmid/29151963
esophageal squamous cell carcinoma ---> AKT1	AKT1	Protein	Hou,G.;Zhao,Q.;Zhang,M.;Fan,T.;Liu,M.;Shi,X.;Ren,Y.;Wang,Y.;Zhou,J.;Lu,Z.	Down-regulation of Rictor enhances cell sensitivity to PI3K inhibitor LY294002 by blocking mTORC2-medicated phosphorylation of Akt/PRAS40 in esophageal squamous cell carcinoma.	2018	0	0	0	0	Down-regulation of Rictor enhances cell sensitivity to PI3K inhibitor LY294002 by blocking mTORC2-medicated phosphorylation of Akt/PRAS40 in esophageal squamous cell carcinoma.	pmid/30119206
esophageal squamous cell carcinoma ---> ALB	ALB	Protein			0	0	0	0	0		Admin imported
esophageal squamous cell carcinoma ---> ALB	ALB	Protein	Wu,N.;Chen,G.;Hu,H.;Pang,L.;Chen,Z.	Low pretherapeutic serum albumin as a risk factor for poor outcome in esophageal squamous cell carcinomas.	2015	0	0	0	0	Low pretherapeutic serum albumin as a risk factor for poor outcome in esophageal squamous cell carcinomas.	pmid/25706773
esophageal squamous cell carcinoma ---> ALB	ALB	Protein	Liu,D.-Q.;Li,F.-F.;Jia,W.-H.;Liu,D.-Q.	Cumulative scores based on plasma D-dimer and serum albumin levels predict survival in esophageal squamous cell carcinoma patients treated with transthoracic esophagectomy	2016	0	0	0	0	Therefore, cumulative scores based on preoperative D-dimer and albumin levels may be a potentially predictive marker for prognosis of esophageal squamous cell carcinoma patients.	pmid/26754834
esophageal squamous cell carcinoma ---> ALB	ALB	Protein	Shibutani,M.;Maeda,K.;Nagahara,H.;Iseki,Y.;Ikeya,T.;Hirakawa,K.	Prognostic significance of the preoperative ratio of c-reactive protein to albumin in patients with colorectal cancer	2016	0	0	0	0	The C-reactive protein to albumin ratio was reported to be a more accurate prognostic marker than the modified Glasgow prognostic score in patients with hepatocellular carcinoma and esophageal squamous cell carcinoma (8-9).	pmid/26976989
esophageal squamous cell carcinoma ---> ALB	ALB	Protein	Zhang,F.;Sun,P.;Wang,Z.Q.;Wang,d.e. .S.;Wang,Y.;Zhang,D.S.;Wang,F.H.;Fu,J.H.;Xu,R.H.;Li,Y.H.	Low preoperative albumin-globulin score predicts favorable survival in esophageal squamous cell carcinoma.	2016	0	0	0	0	Low preoperative albumin-globulin score predicts favorable survival in esophageal squamous cell carcinoma.	pmid/27105522
esophageal squamous cell carcinoma ---| ALB	ALB	Protein	Nakatani,M.;Migita,K.;Matsumoto,S.;Wakatsuki,K.;Ito,M.;Nakade,H.;Kunishige,T.;Kitano,M.;Sho,M.	Prognostic Significance of the Prognostic Nutritional Index in Patients with Recurrent Esophageal Squamous Cell Carcinoma	2018	0	0	0	0	Shimada et al. reported that a low serum albumin level was associated with poor performance status in recurrent esophageal squamous cell carcinoma patients (9).	pmid/29528703
esophageal squamous cell carcinoma ---> ALB	ALB	Protein	Sun,S.;Chen,P.;Meng,L.;Li,L.;Mo,Z.;Sun,C.;Wang,Y.;Liang,F.	High preoperative plasma fibrinogen and serum albumin score is associated with poor survival in operable esophageal squamous cell carcinoma.	2018	0	0	0	0	High preoperative plasma fibrinogen and serum albumin score is associated with poor survival in operable esophageal squamous cell carcinoma.	pmid/29905761
esophageal squamous cell carcinoma --+> ALCAM	ALCAM	Protein			0	0	0	0	0		Admin imported
esophageal squamous cell carcinoma --+> ALCAM	ALCAM	Protein	Verma,A.;Shukla,N.K.;Deo,S.V.;Gupta,S.D.;Ralhan,R.	MEMD/ALCAM: a potential marker for tumor invasion and nodal metastasis in esophageal squamous cell carcinoma.	2005	0	0	0	0	The MEMD gene was reported to be overexpressed in human esophageal squamous cell carcinoma , using differential display.	pmid/16024937
esophageal squamous cell carcinoma --+> ALCAM	ALCAM	Protein	Ofori-Acquah,S.F.;King,J.A.	Activated leukocyte cell adhesion molecule: a new paradox in cancer	2008	0	0	0	0	ALCAM mRNA levels were increased in esophageal squamous cell carcinomas and dysplasias.	pmid/18279810
esophageal squamous cell carcinoma --+> ALCAM	ALCAM	Protein	Zhang,H.;Shi,X.;Wang,L.;Chang,W.;Li,Y.;Wang,L.;Wang,L.	Epigenetic alterations of the Igf2 promoter and theeffect of miR-483-5p on its target gene expressionin esophageal squamous cell carcinoma	2018	0	0	0	0	Olson et al (18) reported a negative correlation between activated leukocyte cell adhesion molecule levels and the degree of tumor malignancy, and activated leukocyte cell adhesion molecule expression is elevated in early esophageal squamous cell carcinoma (25).	pmid/29207103
esophageal squamous cell carcinoma ---> ALDH1A1	ALDH1A1	Protein			0	0	0	0	0		Admin imported
esophageal squamous cell carcinoma ---> ALDH1A1	ALDH1A1	Protein	Sudo,T.;Iwaya,T.;Nishida,N.;Sawada,G.;Takahashi,Y.;Ishibashi,M.;Shibata,K.;Mimori,K.;Sudo,T.;Fujita,H.;Shirouzu,K.;Mori,M.	Expression of mesenchymal markers vimentin and fibronectin: The clinical significance in esophageal squamous cell carcinoma	2013	0	0	0	0	Furthermore, ALDH1 is reportedly a prominent biological marker for Esophageal squamous cell carcinoma stem cells.17	pmid/22644514
esophageal squamous cell carcinoma ---> ALDH1A1	ALDH1A1	Protein	Yang,L.;Ren,Y.;Yu,X.;Bian,B.-S.-J.;Xu,S.-L.;Yang,J.;Cui,W.;Liu,Q.;Wang,Z.;Qian,C.;Zhang,X.;Zhang,P.;Cui,Y.-H.;Bian,X.-W.;Qian,F.;Bian,B.-S.-J.;Xiao,H.-L.;Wang,W.-G.;Guo,W.;Xiong,G.;Yang,K.	ALDH1A1 defines invasive cancer stem-like cells and predicts poor prognosis in patients with esophageal squamous cell carcinoma	2014	0	0	0	0	Thus, ALDH1A1 predicts esophageal squamous cell carcinoma outcome and can be used as a biomarker for patient prognosis.	pmid/24201124
esophageal squamous cell carcinoma ---> ALDH1A1	ALDH1A1	Protein	Hwang,C.C.;Nieh,S.;Lai,C.H.;Tsai,C.S.;Chang,L.C.;Hua,C.C.;Chi,W.Y.;Chien,H.P.;Wang,C.W.;Chan,S.C.;Hsieh,T.Y.;Chen,J.R.	A retrospective review of the prognostic value of ALDH-1, Bmi-1 and Nanog stem cell markers in esophageal squamous cell carcinoma.	2014	0	0	0	0	A retrospective review of the prognostic value of ALDH-1, Bmi-1 and Nanog stem cell markers in esophageal squamous cell carcinoma.	pmid/25148045
esophageal squamous cell carcinoma ---> ALDH1A1	ALDH1A1	Protein	Liu,Q.;Cui,X.;Yu,X.;Bian,B.-S.;Hu,X.-G.;Ji,C.-D.;Yang,L.;Ren,Y.;Cui,W.;Zhang,X.;Zhang,P.;Cui,Y.-H.;Bian,X.-W.;Cui,X.;Qian,F.;Wang,J.M.	Cripto-1 acts as a functional marker of cancer stem-like cells and predicts prognosis of the patients in esophageal squamous cell carcinoma	2017	0	0	0	0	cripto-1 together with ALDH1A1 can be applied as useful biomarkers to predict the outcome of Esophageal squamous cell carcinoma patients.	pmid/28431580
esophageal squamous cell carcinoma ---> ALDH2	ALDH2	Protein			0	0	0	0	0		Admin imported
esophageal squamous cell carcinoma ---> ALDH2	ALDH2	Protein	Wang,X.D.	Alcohol, vitamin A, and cancer	2005	0	0	0	0	It has been reported that inactivating polymorphisms of ALDH2 lead to significantly slowed acetaldehyde metabolism, and they are strongly associated with esophageal squamous cell carcinoma in Asian drinkers ( ).	pmid/16054987
esophageal squamous cell carcinoma ---> ALDH2	ALDH2	Protein	Cai,L.;You,N.C.;Lu,H.;Mu,L.N.;Lu,Q.Y.;Yu,S.Z.;Le,A.D.;Marshall,J.;Heber,D.;Zhang,Z.F.	Dietary selenium intake, aldehyde dehydrogenase-2 and X-ray repair cross-complementing 1 genetic polymorphisms, and the risk of esophageal squamous cell carcinoma.	2006	0	0	0	0	Dietary selenium intake, aldehyde dehydrogenase-2 and X-ray repair cross-complementing 1 genetic polymorphisms, and the risk of esophageal squamous cell carcinoma.	pmid/16639733
esophageal squamous cell carcinoma ---> ALDH2	ALDH2	Protein	Chen,Y.J.;Chen,C.;Wu,D.C.;Lee,C.H.;Wu,C.I.;Lee,J.M.;Goan,Y.G.;Huang,S.P.;Lin,C.C.;Li,T.C.;Chou,Y.P.;Wu,M.T.	Interactive effects of lifetime alcohol consumption and alcohol and aldehyde dehydrogenase polymorphisms on esophageal cancer risks.	2006	0	0	0	0	In our previous study, we found that polymorphisms of alcohol and aldehyde dehydrogenase (ADH1B and ALDH2) are important risks for esophageal squamous cell carcinoma in a Taiwanese population.	pmid/17036331
esophageal squamous cell carcinoma ---> ALDH2	ALDH2	Protein	Guo,Y.M.;Wang,Q.;Liu,Y.Z.;Chen,H.M.;Qi,Z.;Guo,Q.H.	Genetic polymorphisms in cytochrome P4502E1, alcohol and aldehyde dehydrogenases and the risk of esophageal squamous cell carcinoma in Gansu Chinese males.	2008	0	0	0	0	To evaluate the association between genetic polymorphisms in CYP2E1, ALDH2 and ADH1B and the risk of esophageal squamous cell carcinoma in a high risk area of Gansu Province, in Chinese males.	pmid/18322963
esophageal squamous cell carcinoma ---> ALDH2	ALDH2	Protein	Lee,C.H.;Wu,D.C.;Wu,I.C.;Goan,Y.G.;Lee,J.M.;Chou,S.H.;Chan,T.F.;Huang,H.L.;Hung,Y.H.;Huang,M.C.;Lai,T.C.;Wang,T.N.;Lan,C.C.;Tsai,S.;Lin,W.Y.;Wu,M.T.	Genetic modulation of ADH1B and ALDH2 polymorphisms with regard to alcohol and tobacco consumption for younger aged esophageal squamous cell carcinoma diagnosis.	2009	0	0	0	0	Genetic modulation of ADH1B and ALDH2 polymorphisms with regard to alcohol and tobacco consumption for younger aged esophageal squamous cell carcinoma diagnosis.	pmid/19449376
esophageal squamous cell carcinoma ---> ALDH2	ALDH2	Protein	Bass,A.J.;Meyerson,M.	Genome-Wide Association Study in Esophageal Squamous Cell Carcinoma	2009	0	0	0	0	A variant allele of ALDH2 with a glutamic acid to lysine substitution, resulting in the inability to properly metabolize acetaldehyde, has been associated with increased esophageal squamous cell carcinoma risk in heterozygotes (but not among homozygotes owing to impaired alcohol tolerance in such individuals).	pmid/19789091
esophageal squamous cell carcinoma ---> ALDH2	ALDH2	Protein	Fairweather-Tait,S.J.;Bao,Y.;Collings,R.;Hurst,R.;Broadley,M.R.;Ford,D.;Hesketh,J.E.	Selenium in human health and disease	2011	0	0	0	0	... risk and the involvement of two polymorphisms (in aldehyde dehydrogenase-2, ALDH2 and x-ray repair cross-complementing 1, XRCC1) ...	pmid/20812787
esophageal squamous cell carcinoma ---> ALDH2	ALDH2	Protein	Tanaka,F.;Inoue,H.;Mimori,K.;Haraguchi,N.;Ishii,H.;Mori,M.;Yamamoto,K.;Suzuki,S.;Tokudome,S.;Tsurumaru,M.;Kajiyama,Y.;Kato,H.;Igaki,H.;Furuta,K.;Fujita,H.;Tanaka,T.;Tanaka,Y.;Kawashima,Y.;Natsugoe,S.;Setoyama,T.;Haraguchi,N.;Ishii,H.;Mori,M.	Strong interaction between the effects of alcohol consumption and smoking on oesophageal squamous cell carcinoma among individuals with ADH1B and/or ALDH2 risk alleles	2010	0	0	0	0	Association of non-synonymous single nucleotide polymorphisms in ADH1B and ALDH2 with oesophageal squamous cell carcinoma	pmid/20833657
esophageal squamous cell carcinoma ---> ALDH2	ALDH2	Protein	Zhang,G.;Huang,B.;Mai,R.	Adh1b Arg47His polymorphism is associated with esophageal cancer risk in high-incidence Asian population: Evidence from a meta-analysis	2010	0	0	0	0	Some of these studies also assessed the effect of gene-gene interaction between the ADH1B arginine47histidine and aldehyde dehydrogenase-2 glutamate504lysine polymorphisms on esophageal squamous cell carcinoma risk [22].	pmid/21048924
esophageal squamous cell carcinoma ---> ALDH2	ALDH2	Protein	Zhang,G.H.;Mai,R.Q.;Huang,B.	Meta-analysis of ADH1B and ALDH2 polymorphisms and esophageal cancer risk in China.	2010	0	0	0	0	To evaluate whether alcohol dehydrogenase-1B (ADH1B) His47Arg and aldehyde dehydrogenase-2 (ALDH2) Glu487Lys polymorphism is involved in the esophageal squamous cell carcinoma risk in Chinese Han population.	pmid/21157980
esophageal squamous cell carcinoma ---> ALDH2	ALDH2	Protein	Wu,I.-C.;Zhao,Y.;Zhai,R.;Liu,G.;Ter-Minassian,M.;Asomaning,K.;Su,L.;Liu,C.-Y.;Chen,F.;Heist,R.S.;Christiani,D.C.;Wu,I.-C.;Liu,G.;Liu,G.;Kulke,M.H.;Heist,R.S.;Christiani,D.C.	Association between polymorphisms in cancer-related genes and early onset of esophageal adenocarcinoma	2011	0	0	0	0	An esophageal squamous cell carcinoma study indicated that polymorphisms in ADH1B and ALDH2 genes that are implicated in acetaldehyde elimination can modify the risk of alcohol drinking in esophageal squamous cell carcinoma and can contribute substantially to the early onset of esophageal squamous cell carcinoma [6].	pmid/21472143
esophageal squamous cell carcinoma ---> ALDH2	ALDH2	Protein	Uno,K.;Iijima,K.;Hatta,W.;Koike,T.;Abe,Y.;Asano,N.;Kusaka,G.;Shimosegawa,T.	Direct measurement of gastroesophageal reflux episodes in patients with squamous cell carcinoma by 24-h pH-impedance monitoring	2011	0	0	0	0	Particularly in Orientals, genetic polymorphism of aldehyde dehydrogenase 2, a major enzyme responsible for the elimination of acetaldehyde, is also an important determinant for esophageal squamous cell carcinoma ( 39 ).	pmid/21931379
esophageal squamous cell carcinoma ---> ALDH2	ALDH2	Protein	Wang,Y.;Ji,R.;Wei,X.;Gu,L.;Chen,L.;Rong,Y.;Wang,R.;Zhang,Z.;Liu,B.;Xia,S.	Esophageal squamous cell carcinoma and ALDH2 and ADH1B polymorphisms in Chinese females.	2011	0	0	0	0	Esophageal squamous cell carcinoma and ALDH2 and ADH1B polymorphisms in Chinese females.	pmid/22292652
esophageal squamous cell carcinoma ---> ALDH2	ALDH2	Protein	Wu,C.;Zhai,K.;Chang,J.;Liu,Z.;Zhan,Q.;Liu,Y.;Qiao,Y.;Zhou,Y.;Yang,H.;Yu,D.;Tan,W.;Lin,D.;Wu,C.;Kraft,P.;Liang,L.;Wang,Z.;Abnet,C.C.;Hu,N.;Freedman,N.D.;Goldstein,A.M.;Chanock,S.J.;Taylor,P.R.;Wang,Z.;Chanock,S.J.;Li,Y.;Hu,Z.;Jin,G.;Shen,H.;He,Z.;Guo,C.;K	Genome-wide association analyses of esophageal squamous cell carcinoma in Chinese identify multiple susceptibility loci and gene-environment interactions	2012	0	0	0	0	... including rs11066015 (PG×E = 1.42 × 10-23), rs11066280 (PG×E = 1.25 × 10-17) and rs2074356 (PG×E = 3.38 × 10-16), which our previous report showed all interact with alcohol drinking to promote esophageal squamous-cell carcinoma risk12. rs11066015 is in strong linkage disequilibrium with rs671 (r2 = 0.79), a functional SNP in ALDH2 (encoding aldehyde dehydrogenase­2) that is known to be associ…	pmid/22960999
esophageal squamous cell carcinoma ---> ALDH2	ALDH2	Protein	Wang,Y.;Wu,H.;Wang,C.;Zhu,W.;Fu,W.;Wang,S.;Hu,L.;Wu,H.;Wang,S.;Liu,Q.;Fu,L.;Wang,H.;Lv,Y.	Association of CHRNA5-A3-B4 Variation with Esophageal Squamous Cell Carcinoma Risk and Smoking Behaviors in a Chinese Population	2013	0	0	0	0	Recently, a genome-wide association study in a Japanese population showed that two single nucleotide polymorphisms in the ALDH2 and ADH1B, which encode dehydrogenases involved in alcohol metabolism, were strongly associated with esophageal squamous cell carcinoma risk [32].	pmid/23844051
[truncated: 3,638 more rows]

## Sheet: Common Genes
markerNames
ABCB1
ABCC3
ADH1C
AFAP1-AS1
AKT1
APC
ARID1A
ARID2
AURKA
BAP1
BCL2
BIRC5
BMI1
BRAF
CA9
CASP8
CAV1
CCND1
CCNE1
CD274
CD44
CDH1
CDK4
CDK6
CDKN1B
CDKN2A
CHEK2
CLDN3
CRP
CTGF
CTNNB1
CTNND1
CTSB
CXCL8
CXCR2
CXCR4
CYP2C8
DKK1
DKK3
DNMT1
EGF
EGFR
ENG
EPCAM
EPHB4
ERBB2
ERCC2
ESR1
ESR2
ETV4
F2R
FAS
[truncated: 105 more rows]

## Sheet: Common pathways
Name	GO ID	Object Type	Parent Concepts	# of Entities	Expanded # of Entities	Overlap	Percent Overlap	Overlapping Entities	p-value	Jaccard similarity	Hit type	p-value_beforeFDR	crit-p	beSignificant
[truncated: 102 more rows]

[truncated: 5 more sheets: EA_Gene_Relation, ESCC_Gene_Relation, Meta_Analysis, EA_2Genes_potential pathway, Ref for MIR224 regulation hub]
